# Supplementary material for: High Quality Unigenes and Microsatellite Markers from Tissue Specific Transcriptome and Development of a Database in Clusterbean (Cyamopsis tetragonoloba, L. Taub)
Source: Genes (Basel). 2017 Nov 9;8(11):313. doi: 10.3390/genes8110313 (PMC5704226; doi:10.3390/genes8110313)
Supplement: Supplementary file 1 [file genes-08-00313-s001.zip › Supplementary/Supplementary table S6.xlsx]

## Sheet: Sheet1
S.No.	SSR	Primer-Seq 5'-3'(F)	Primer-Seq 5'-3'(R)	Product-size
22	SSR22	GCATGCTTCAACAAGTCC	CCGCTTACTGTTCTTCCTC	250
1	SSR1	CTTCGTCTCTTCTCACTACCC	TTCTCGACGAGCTTCTTG	235
2	SSR2	AGAAGACTGGGAGAAGAAGC	TCAGTTCCAGACTCTGTTCG	242
4	SSR4	CGTCACATGAACAGAGGAC	CTCACTTGCACTGGTCTCTT	270
6	SSR6	CTTCAGTTTCCTGCTCTGAC	GAGAGCTTACCGGAGACAA	253
13	SSR13	CACTCTCACCACACTCACTCT	ACGAGGGGGTTTTTGTAG	245
16	SSR16	CACACGCCATAAGCTCTCT	CGAAGAAGAAGAGGCAGTC	259
17	SSR17	GGAAGGGAAAGAAGAGGAC	GATAGCGTCACTAGCCTGTT	280
23	SSR23	GTACCTGCCTCCAACATACA	GTGGGTACCATAAGGGAACT	300
28	SSR28	CCCCACCACATTCTTGTA	CTCTCTCTAACACCACACCAC	257
35	SSR35	GAGAGGGTGTTTCAGGTTC	AGCAGAGTTGGTGAAGCTC	250
37	SSR37	CCTCTCTACAACGATCTCCA	TGCACATTTCCTCTCTGG	251
39	SSR39	TCCCCAAACGCAACAATC	ACTAACTCAAGGGTGCAGTG	279
3	SSR3	GAGCGTCACATGAACAGAG	CACTGGTCTCTTTGTTGGTC	265
5	SSR5	CTCTTCTGTGTCACTGTCCTC	AGCTAACTGGTGACAACGTC	284
9	SSR9	GTGCCGTTGTTGTCGTTT	GAGAGAGGGAGAATCTCTCAG	260
10	SSR10	ATCGCTGCCATGAGATAG	GCATATGGCTGCATCTGT	233
12	SSR12	CCATTGCTCTCTTTGGTC	GGCTTCCAGCATGATCTAAC	277
15	SSR15	CTTCGATAGTAGCCCAAACC	ACCTCCCTTGGAGAACAA	244
18	SSR18	CACCGTGTCTTCTCTGTTTC	GGTTCTGAAGCACATCGTAG	235
19	SSR19	CCTTCCACCATTACATCG	GCAGTAGCCAACAAGAAGTC	244
20	SSR20	GTACAGAGGAGGAGCACAAG	CTTGTTAGCTCAGTCGTTCG	261
21	SSR21	GGAAGGAGAAGATGAAGGTG	TAGAGTCTAGCAGCGAGGAA	271
25	SSR25	GAGTGGAAGTGACAAGAAGC	GTCACACTCACCTTCACCTT	218
27	SSR27	CTCGTCTCGATGTCAGTGTA	GTAGCTTTGAGGCGATACTG	233
29	SSR29	TTCTGCTGCCACCTTCTA	CTTGAGCTGTAGGTTTAGGG	252
32	SSR32	GAGATGAAACCGATGGAG	GGAAGGGGAATTGTTGTC	264
36	SSR36	TAGGGAGTGTGAGAAGATGG	GTCGTTTGTCTGCTGTCTG	243
7	SSR7	CCAGAGATGGCATCCTTA	CTCTCCCGAAGTATCAAGC	252
8	SSR8	GAGGGATTGGAGTGGTTT	GGCCATGATAGAGTGAGTGA	228
11	SSR11	GAAAGACCATTGGACAGACC	GAAAGGGTCCCCAAATTC	260
14	SSR14	CTGAACCCTTGTTTGCTG	GGTGGAAGTGGAAGACATAG	229
24	SSR24	CTTTGGATGTCGGAACTCTC	GAACAGAGGGGTAGTTGTTG	274
26	SSR26	ATGAACCAGGAGGAGTGAAC	CCAAGAAGAACACCTTCCAG	280
30	SSR30	TAGAACTAGGCTGGTTGGTG	CTAGAGAGAGAAGAACCCTCTG	262
31	SSR31	GTTGTGGTTCTTAGGGTCTG	AGCTGTTGCTATGTCTCCAC	271
33	SSR33	TATGTGGAGGAGGATCTGG	ACGATCACCTGGACTAGAGA	252
34	SSR34	CTAATGCCCTCATCTCAGTC	CTCAGCAAATGCAGAGGT	259
38	SSR38	CTCCAACTCGTCTCTCTCTCT	CAGTCTTTCCCTGCACAT	247
40	SSR40	CATCGTGCTCTTTGGTTC	CTGAGGAGAGTGCAAGACTA	260
