# Supplementary material for: High Quality Unigenes and Microsatellite Markers from Tissue Specific Transcriptome and Development of a Database in Clusterbean (Cyamopsis tetragonoloba, L. Taub)
Source: Genes (Basel). 2017 Nov 9;8(11):313. doi: 10.3390/genes8110313 (PMC5704226; doi:10.3390/genes8110313)
Supplement: Supplementary file 1 [file genes-08-00313-s001.zip › Supplementary/Supplementary Table S7.xlsx]

## Sheet: ssr1
Trinity ID	unigene ID	SSR Typr	Motif	Start	End	Forward Primer	Reverse Primer	Product size
TRINITY_DN10184_c0_g2_i1	ct10237	p3	(TTG)4	1349	1361	GACCCATTCTCCACTAAAAAT	CCCTTGTTTGGTTTCTACTCT	168
TRINITY_DN10184_c0_g2_i1	ct10237	p3	(GAA)4	1402	1414	GACCCATTCTCCACTAAAAAT	CCCTTGTTTGGTTTCTACTCT	168
TRINITY_DN10184_c0_g2_i1	ct10237	p3	(GAA)4	1417	1429	TTGAAGAAGAGGAAATTGTTG	CTCTCACCCCTCTTTCTTATC	135
TRINITY_DN10198_c0_g3_i1	ct35463	p5	(TTCTT)3	677	692	GGTTGGTTTCATTCAACATTA	GTGTGTTTGGATTTTTGTTGT	144
TRINITY_DN10114_c0_g1_i1	ct30406	p3	(TGA)4	309	321	CAATTCCTGTCACTAGAACCA	CACTGGATCTTCATCTTCATC	145
TRINITY_DN10114_c0_g1_i1	ct30406	p3	(TCT)4	457	469	TCTCTACTCCAAAGCACTTGA	GCGTTAACTTTGACGTTTTT	157
TRINITY_DN10114_c0_g1_i1	ct30406	p6	(GCAGGT)4	490	514	GGAACATTCCATCTTCTTCTT	AAAGGAACTAAAGCCAAACTC	151
TRINITY_DN10114_c0_g1_i1	ct30406	p6	(TCTTGT)3	982	1000	GATGATCATTGGGTGAGTAAA	ATCAAGGGAGATCATCAAATC	139
TRINITY_DN15081_c0_g2_i1	ct04483	p3	(AGA)4	75	87	GAACCTTTAAATGCCATACTTT	TAATGGCAAACTGTAAGAAGC	135
TRINITY_DN15081_c0_g2_i1	ct04483	p4	(TCTT)3	882	894	ATTTCCTCTGAATGCTTTCTT	GAACAGAATTAACCCCAAGAT	161
TRINITY_DN15081_c0_g2_i1	ct04483	p4	(GAAT)4	3738	3754	ATGAAATTAGGGTTGGTTTGT	TTCAATTTCTTCTGCTCTTTG	158
TRINITY_DN15081_c0_g2_i1	ct04483	p4	(TTCT)4	3899	3915	CAGAAGCTATACATGCAAAAGA	TAACTGGTGAAGAAAAATCCA	153
TRINITY_DN10139_c0_g1_i1	ct20280	p3	(TCT)4	898	910	GAACATTTTGCAAGACAACTC	CGCTCTTTCTCTCACCTTATT	133
TRINITY_DN15081_c1_g1_i1	ct09912	p3	(AGA)4	87	99	TTTCTGACACTAACCAGAAACA	AACGGAAGAAGAGTGAAGAGT	141
TRINITY_DN15081_c1_g1_i1	ct09912	p6	(TCTCTG)3	230	248	CTCTTCACTCTTCTTCCGTTC	TGAGTAATGAGTTTTGATTTGC	158
TRINITY_DN10192_c0_g1_i2	ct00052	p3	(AGA)4	1596	1608	CTCATGATTACATTGCCTGTT	CAACACACCCTTTTCTTTTTA	140
TRINITY_DN10171_c1_g1_i1	ct37565	p4	(GAAG)3	262	274	AGCTTCCTTTGTAGCTTCTTT	ACAAATTCATCAACCAAACTG	162
TRINITY_DN10129_c0_g1_i1	ct18830	p6	(ATTGTG)4	1262	1286	AGAGATGCTTCAACAAGGATT	GAAACACAACAATCAAAAGGA	153
TRINITY_DN10161_c0_g2_i1	ct12607	p3	(ATC)5	1839	1854	CTCACATCGAAAACACTATCC	ATCACACCAAGAAAAACAGAG	145
TRINITY_DN10189_c0_g1_i1	ct31160	p6	(CGAAGC)4	351	375	TACCACGTGTACTCGTTCAG	ACAAAGCTAACACTGTGAACC	152
TRINITY_DN10149_c0_g1_i1	ct37567	p3	(TGA)4	780	792	ACCGCTTCTTTATGAGAGTTT	ACTCTTCAATCGATCTTCTCC	151
TRINITY_DN10132_c0_g1_i1	ct26833	p3	(TTA)4	681	693	GCTTCTGATTTCTTAGTGCAG	CTTATTTGATCCCATCATTCA	181
TRINITY_DN10132_c0_g1_i1	ct26833	p5	(CTCTT)3	66	81	CTGAAAAGCAAAGAGAATCAA	TTGAGTTGATGAACTTGAAGG	166
TRINITY_DN10138_c0_g1_i1	ct25895	p3	(ATA)4	36	48	GTCAAAGCCCAACCCTTT	GTTGTTCCTTTTCCTTTGTCT	140
TRINITY_DN10185_c0_g1_i1	ct32878	p3	(GTG)6	54	72	GCTCTTGCAGTGAGAGTGA	ATCTGCATCTGCATTTTTGT	151
TRINITY_DN10157_c0_g1_i1	ct37570	p2	(AT)7	213	227	TCATGCGCATACAAACTACTA	ACAAGCCATGGGTAAATAAAT	165
TRINITY_DN10157_c0_g1_i1	ct37570	p4	(TTAA)3	80	92	GTTGGCATTGCAAAATTATAG	TGTATGCGCATGAAGATATAG	125
TRINITY_DN15063_c0_g2_i1	ct15365	p3	(GTA)4	1490	1502	TCCCACGTGAACTTATTAGAA	TGTCCCCATGTTAGACTATGA	150
TRINITY_DN10194_c0_g2_i1	ct37573	p6	(TGGGCT)3	571	589	ATGGTGGTGAAGTTGGAGTA	TCCTTAGTTCTCGTAGCAATG	196
TRINITY_DN10194_c0_g2_i1	ct37573	p6	(GGGCTT)3	669	687	ATGGTGGTGAAGTTGGAGTA	TCCTTAGTTCTCGTAGCAATG	196
TRINITY_DN10140_c0_g1_i1	ct03101	p3	(CTC)4	916	928	AAAGCCACCTCTAATTTCACT	AGTTTAACAAGACTGCTGTGG	176
TRINITY_DN10140_c0_g1_i1	ct03101	p5	(TATAA)3	1989	2004	CTGATTGTTGCAGTGAGAGAT	TCAGCAATGAAACTTATGTGA	112
TRINITY_DN10158_c0_g1_i1	ct33466	p3	(TGG)4	1330	1342	GAAGTGAAGGGATTTGATTTG	AAGAAGCAAACCCTATTGAAG	151
TRINITY_DN10158_c0_g2_i1	ct33243	p3	(TGG)4	747	759	GAAGTGAAGGGATTTGATTTG	AAGAAGCAAACCCTATTGAAG	151
TRINITY_DN10158_c0_g3_i1	ct33033	p3	(TGG)4	296	308	GAAGTGAAGGGATTTGATTTG	AAGAAGCAAACCCTATTGAAG	151
TRINITY_DN10169_c0_g2_i1	ct07281	p3	(CCA)4	102	114	ATGGACGACATCAAACAATTA	TAGAGCAGAGAAGAAGTGGTG	150
TRINITY_DN10120_c0_g1_i1	ct01656	p3	(GAA)5	1322	1337	GCCATGTAGCCTAAAGTGTAA	TCCTTCCTTAAAACCCTTAAT	154
TRINITY_DN10153_c0_g2_i1	ct20217	p6	(AGAGTC)3	1011	1029	TCCGACTCGGTATTTCTCT	GAACAATCTCAACCAACACAG	154
TRINITY_DN10175_c0_g1_i1	ct25489	p4	(TTCA)3	165	177	AAAAACCCATTTTCCTTTTC	GAATAGGAAGGGTGTGAGAGT	140
TRINITY_DN10175_c0_g1_i1	ct25489	p4	(TCTT)4	1421	1437	GCTCCATCAAGAAGATAACCT	ATGTTTAGAAAAAGCAACGTG	141
TRINITY_DN10175_c0_g1_i2	ct25532	p4	(TTCA)3	165	177	AAAAACCCATTTTCCTTTTC	GAATAGGAAGGGTGTGAGAGT	140
TRINITY_DN10175_c0_g1_i2	ct25532	p4	(TCTT)4	1505	1521	GCTCCATCAAGAAGATAACCT	ATGTTTAGAAAAAGCAACGTG	141
TRINITY_DN10151_c0_g1_i1	ct00056	p4	(AAAG)3	220	232	ATAAGGCAAAGGATACCCATA	ATGTAGGGACTGTTGCTGTAA	170
TRINITY_DN10128_c0_g2_i1	ct23053	p3	(CAT)4	104	116	TATCCATCACACCCCATATAA	GTGAGACCGTAGTCGTAGATG	145
TRINITY_DN10128_c0_g2_i1	ct23053	p3	(CCT)4	439	451	CTACGCCATAACAACAAACTC	TGGTACCAATTAACTTCAGGA	143
TRINITY_DN10128_c0_g2_i1	ct23053	p3	(ATT)4	1131	1143	GAAGAAATGTCATGTTTTGCT	CCTCAATTGAACAGAAATTGT	119
TRINITY_DN10176_c0_g2_i1	ct23769	p6	(CATTTT)3	37	55	GGGAGAGAGAAAGAGAGAGAA	CTCAGATCCTTACCCATTTTC	147
TRINITY_DN10126_c0_g1_i1	ct15809	p5	(AAAAG)3	1485	1500	CAAGCAATGATAGATCCTGAA	TGAGCATAGCTTTTCTTTGTT	151
TRINITY_DN10159_c0_g1_i1	ct27895	p6	(CTTGGG)3	868	886	GGTTTGAGACTTTTCTTTGGT	GTTGAAAAACTTGAGGCTAGA	150
TRINITY_DN10165_c0_g2_i1	ct37576	p4	(CTTC)3	75	87	GTATGCTTTGTGTCCTTCCTT	CAGATCTGTAGCTTCAACGTC	126
TRINITY_DN10123_c0_g1_i1	ct00057	p3	(AAT)5	3025	3040	AGGGTCATACACAACACAAAC	CAACAATAGCAACAGCATACA	147
TRINITY_DN10104_c0_g1_i1	ct25858	p4	(TTAG)3	323	335	TAAATGGCAATCCAAGTAAAC	CAAAACTGCGTACCACTCTAA	163
TRINITY_DN10104_c0_g1_i1	ct25858	p4	(CAAA)3	2200	2212	TGGAGATTGTTTGAGACCATA	ACCACATCAATTGGACATTAG	151
TRINITY_DN365_c0_g2_i1	ct37579	p2	(AT)6	334	346	TCTCCCTAACACCTACAACAA	TGAAGCACTAATCACGATTCT	150
TRINITY_DN319_c0_g1_i1	ct22013	p3	(ATG)4	75	87	AATTCCGTCTTAGTGACTCCT	CTTCTTCACCGGTACCTTAAT	124
TRINITY_DN15029_c0_g1_i1	ct33251	p3	(TAT)5	286	301	ATCTTCAAGAAGCCCATTATC	AACTTTAGTGGTTCATCAGCA	165
TRINITY_DN15029_c0_g1_i1	ct33251	p4	(AGAT)3	1808	1820	CTCTTAAATACCCCTCCTCAA	CCTCTCTCCATCTAATCACCT	143
TRINITY_DN312_c0_g1_i1	ct20890	p5	(ATCAT)3	200	215	CAAAATGCAAAACACCATAA	TTGATGTTAAGGAGGTTGATG	146
TRINITY_DN300_c0_g1_i1	ct37583	p2	(TC)7	418	432	CTATGAATTGCTTGAGTTTGAA	TTGCACACATTACATACATGG	150
TRINITY_DN355_c0_g1_i1	ct37584	p4	(ATAC)4	176	192	GACCCTATGCCTAAAACAAAT	GAGCTTATTGGAGTGTTTGTG	165
TRINITY_DN340_c0_g1_i1	ct25764	p2	(GT)6	1134	1146	TGAGAGTGGTTTTTAAGGTTG	AAAGCGTCACTCTCTTCTTCT	132
TRINITY_DN15029_c0_g1_i2	ct37208	p4	(AGAT)3	503	515	CTCTTAAATACCCCTCCTCAA	CCTCTCTCCATCTAATCACCT	143
TRINITY_DN399_c0_g1_i1	ct07282	p4	(CTAT)3	428	440	TGTTTCATCAGCTACTTCCAT	CTACCAACAAGAACATTTCCA	168
TRINITY_DN15029_c0_g1_i3	ct27350	p3	(TAT)5	286	301	ATCTTCAAGAAGCCCATTATC	AACTTTAGTGGTTCATCAGCA	165
TRINITY_DN15029_c0_g1_i3	ct27350	p4	(AGAT)3	1081	1093	CTCTTAAATACCCCTCCTCAA	CCTCTCTCCATCTAATCACCT	143
TRINITY_DN5905_c0_g1_i1	ct27811	p2	(TC)7	139	153	TCGGAACTACTCATTGTGTCT	TTTCGAGTGGAGTGTGTAACT	150
TRINITY_DN15027_c0_g1_i1	ct36852	p3	(GAA)4	803	815	GGCTTCTAAGACATCGAAAAG	TAGTTGTCTTTGCCTTCTTCA	158
TRINITY_DN5993_c0_g1_i1	ct04512	p3	(TCC)4	82	94	GAATATCATCATATCCCGACA	GCAATTGTAGTTTGGAATGTT	140
TRINITY_DN5993_c0_g1_i1	ct04512	p4	(TGCG)3	271	283	AGTTACTGCAAACCTCAATCA	AGAAAAGTGCACAAGGAATAA	151
TRINITY_DN5993_c0_g1_i1	ct04512	p6	(CCGTCA)4	393	417	TCCTTGTGCACTTTTCTACTT	CCAACGTAGTAAGGAGAATCC	192
TRINITY_DN13702_c0_g1_i1	ct13872	p3	(TCT)4	1437	1449	AGCTTTCAATAGGCTGAGAAT	GAAGACTGCATTGTAGAGTGG	160
TRINITY_DN15027_c0_g1_i2	ct35581	p3	(GAA)4	706	718	GGCTTCTAAGACATCGAAAAG	TAGTTGTCTTTGCCTTCTTCA	158
TRINITY_DN13729_c0_g1_i1	ct24074	p2	(TC)8	1729	1745	ATTGACTCAAGGAAGCAGATT	CCTGCATTATTTGTTCAGTTG	154
TRINITY_DN13797_c0_g1_i1	ct04513	p3	(TGA)5	1209	1224	TCAGAATTTCCACCTTCAATA	TTTGCTGAAGAACATAAGGAG	149
TRINITY_DN13797_c0_g1_i1	ct04513	p3	(TCT)5	1653	1668	TACACGAACTGTTTCCGTTAC	ACAGTCAAAACAGAGCAAGTC	150
TRINITY_DN13738_c0_g1_i1	ct27898	p2	(TC)6	310	322	CGCATTAAACAAACTCTTCTC	AGAAGGCACATGTAGACGAT	152
TRINITY_DN13726_c0_g1_i1	ct37606	p4	(GTAA)3	140	152	GATCTGGGAAGAAGAGAACTG	GACACTCTTCCTCATTTTTCA	168
TRINITY_DN13777_c0_g1_i1	ct29636	p4	(CTAG)3	220	232	ATGTACAAAATGCCTTTCTCA	ATTTTGTTCTTAGGTCCCTTC	137
TRINITY_DN13777_c0_g1_i1	ct29636	p5	(ACACA)3	853	868	GAAACCATTCTGATGACGTT	CTTTCTCTTTCTCTTTCTGTTTG	187
TRINITY_DN13777_c1_g1_i1	ct35408	p6	(TCTCTT)3	232	250	CAACTCGTTCGTAATATCTGC	TTCTGAGATCAAAACCTACCA	138
TRINITY_DN13703_c0_g1_i1	ct32272	p3	(TGA)5	672	687	TCCCGAGGATGAGAAATATAG	TTCCAAAGTCTTCTTCCTTTT	166
TRINITY_DN13703_c0_g1_i2	ct32162	p3	(TGA)5	672	687	TCCCGAGGATGAGAAATATAG	TTCCAAAGTCTTCTTCCTTTT	166
TRINITY_DN13737_c0_g1_i1	ct27770	p6	(GCCACC)3	1129	1147	TATACCGCCAGATTTCTTAGC	CAAACTTGGTAATACGAACGA	190
TRINITY_DN13737_c0_g2_i1	ct25891	p5	(CAGAG)3	153	168	TCTAGTGCTAACTGAGCAAATG	TTCAGTTCCCTTTTGTAACCT	152
TRINITY_DN13730_c0_g1_i1	ct16388	p3	(AAT)5	152	167	CCCTTTGCTTCTTCTGTTATT	CAAAATTGCCAGTATCAACAT	149
TRINITY_DN13730_c0_g2_i1	ct16156	p3	(TCT)4	138	150	ACTACCAAGTCCAACTCTTCC	TATTAGCCCCTTCCACTACTT	152
TRINITY_DN13768_c0_g1_i1	ct35368	p4	(GGAA)3	1351	1363	TAATTTCTCCTAAGCGTGTTG	ACCACTTGTGACACTGTTTTC	132
TRINITY_DN15088_c2_g2_i1	ct37393	p3	(AGA)4	180	192	CTTCCTCTCTCCATTCTTTTC	CATTGATCATCTTCTTCCCTA	153
TRINITY_DN13768_c0_g1_i2	ct28051	p4	(GGAA)3	863	875	TAATTTCTCCTAAGCGTGTTG	ACCACTTGTGACACTGTTTTC	132
TRINITY_DN13768_c0_g1_i4	ct30108	p4	(GGAA)3	917	929	TAATTTCTCCTAAGCGTGTTG	ACCACTTGTGACACTGTTTTC	132
TRINITY_DN13768_c0_g1_i6	ct30179	p4	(GGAA)3	1031	1043	TAATTTCTCCTAAGCGTGTTG	ACCACTTGTGACACTGTTTTC	132
TRINITY_DN13767_c0_g4_i1	ct07286	p2	(AG)6	1473	1485	ACCACCATCAACGTTTAGTTA	GCACTTTCTCTCTCTTCCAGT	153
TRINITY_DN15088_c2_g2_i3	ct25860	p3	(AGA)4	180	192	CTTCCTCTCTCCATTCTTTTC	CATTGATCATCTTCTTCCCTA	153
TRINITY_DN13780_c0_g1_i1	ct09596	p4	(TCTT)3	532	544	CATTTGATGTACTTGGGAAGA	GTTCAAACCACTACTTTCAGC	146
TRINITY_DN13780_c0_g1_i1	ct09596	p4	(TGAA)3	1053	1065	GAATTGATTGAACCACCATTA	CAAGAACACACACTGCTACAA	156
TRINITY_DN13780_c0_g1_i2	ct15425	p4	(TCTT)3	532	544	CATTTGATGTACTTGGGAAGA	GTTCAAACCACTACTTTCAGC	146
TRINITY_DN13743_c0_g1_i1	ct31316	p3	(TTC)4	25	37	AAACCTCTCTCTGCTTTCACT	TTGTTGAGGCATAATTCAGAT	141
TRINITY_DN13743_c0_g1_i1	ct31316	p4	(TTTC)3	76	88	AAACCTCTCTCTGCTTTCACT	TTGTTGAGGCATAATTCAGAT	141
TRINITY_DN13709_c0_g1_i1	ct20250	p3	(CGT)4	419	431	CGTCGCAATAAATCTCAAG	AGCGTCTATTTCTACACACCA	151
TRINITY_DN13709_c0_g1_i2	ct27258	p3	(CGT)4	627	639	CGTCGCAATAAATCTCAAG	AGCGTCTATTTCTACACACCA	151
TRINITY_DN13709_c1_g1_i2	ct20783	p2	(AT)8	686	702	ATCTCAAATACTCGTTGTCCA	AGGAGATCTCATCTCAAAACC	149
TRINITY_DN13748_c0_g1_i1	ct27096	p4	(TCAC)3	203	215	GGTTCAGCACCAGTAGTCTC	CTTATCCCATGTTCTATGCAC	170
TRINITY_DN13748_c0_g1_i2	ct24457	p4	(TCAC)3	203	215	GGTTCAGCACCAGTAGTCTC	CTTATCCCATGTTCTATGCAC	170
TRINITY_DN13748_c0_g2_i1	ct31676	p4	(TCAC)3	203	215	GGTTCAGCACCAGTAGTCTC	CTTATCCCATGTTCTATGCAC	170
TRINITY_DN13731_c0_g1_i1	ct37610	p6	(TTTCCT)3	337	355	GCCCCTCTTTTAGATACCATA	CCCAGAACTAAACCTCAAAAT	143
TRINITY_DN13731_c1_g1_i1	ct07287	p2	(GA)9	27	45	GGTTGGTTCGGTTGAAGT	GTTGGAAAGGGAAGAAGATAG	163
TRINITY_DN13731_c1_g1_i1	ct07287	p2	(TC)8	256	272	TCCAACATCTCTCACTCTCAC	AGAGCATTTGAGAGAAGGAAC	147
TRINITY_DN13731_c1_g1_i1	ct07287	p5	(CTTTT)3	3010	3025	AAGGGTAAGTGCCTCATATTC	CAGCAAGAAAACCTACAAAAA	153
TRINITY_DN13759_c0_g1_i1	ct18681	p4	(ATAG)4	189	205	TACCCGGTTACAGTTTGATTA	TAATGGTCTCTACGAATCAGG	161
TRINITY_DN13759_c0_g1_i2	ct14869	p4	(ATAG)4	189	205	TACCCGGTTACAGTTTGATTA	TAATGGTCTCTACGAATCAGG	161
TRINITY_DN13790_c0_g2_i2	ct00059	p4	(TTGT)3	2495	2507	CTGTGATTCTTGAAGTTGCTC	AAAACTGACAGTGGCAATAAA	158
TRINITY_DN13757_c0_g1_i1	ct06207	p5	(AGCAT)3	320	335	CATCAGCTATAATGGGTCCTT	TTCGAGAAAGAGGAATTCAA	162
TRINITY_DN13719_c0_g1_i1	ct24095	p3	(AGA)4	1257	1269	CGTCACATCCACTACGTTACT	AAAAACACCTTCACAACATCA	153
TRINITY_DN13719_c0_g1_i2	ct24736	p3	(AGA)4	1041	1053	CGTCACATCCACTACGTTACT	AAAAACACCTTCACAACATCA	153
TRINITY_DN13719_c1_g1_i1	ct33933	p3	(TTC)5	139	154	AAATCTCCTTCAAAGTTCCAC	GAAGCATTCAACTCTCATCTG	153
TRINITY_DN13707_c0_g1_i1	ct21016	p6	(TTCCCT)3	1324	1342	CATTAGAACCAAGATCAGGTG	GGAAATTCCCTTCACTCTAAA	169
TRINITY_DN13707_c0_g1_i2	ct14717	p6	(TTCCCT)3	1067	1085	CATTAGAACCAAGATCAGGTG	GGAAATTCCCTTCACTCTAAA	169
TRINITY_DN13789_c0_g1_i1	ct07288	p3	(TCT)5	1739	1754	TAGAGGTTTTGATGCTGAAAC	TTATCCCATGTGAAAAGAAAG	148
TRINITY_DN13760_c0_g1_i3	ct00060	p3	(CAA)4	1555	1567	TTCCTGTTTTTACCAATCTGT	TGAACTAGGAATTTCACCAGA	149
TRINITY_DN13720_c0_g1_i1	ct04514	p2	(TC)10	90	110	TTTCACCAGAATCATTTCAAC	CCTAAGAACTTTGGAGGTGTT	143
TRINITY_DN13720_c0_g1_i1	ct04514	p3	(CCA)4	301	313	GGAGGTTCCTCTGATTTCTT	GGAAAATTGAAGGGTATTGTT	154
TRINITY_DN13720_c0_g1_i1	ct04514	p3	(TCC)4	954	966	AATTCTGAATGGTCAGAGACA	ATTAACGATTGTTTGGAACAG	146
TRINITY_DN13720_c0_g1_i1	ct04514	p5	(CATAA)3	46	61	TTTCACCAGAATCATTTCAAC	CCTAAGAACTTTGGAGGTGTT	143
TRINITY_DN13741_c0_g3_i1	ct23751	p2	(CT)6	224	236	TCTTGTGCTGCCTTTAGTATT	GGAATATTGCAACTGTTCTGA	150
TRINITY_DN13708_c0_g1_i1	ct26950	p4	(GAAG)3	594	606	AGCTACTAGTGCTCCTTTCAA	CAAGTCCATCATTTTAACCAG	148
TRINITY_DN13791_c1_g1_i1	ct17825	p3	(TCG)4	1329	1341	CCACCTTCACTTTACTGAGTG	TCTTTCCTTTTGGATTTTCTC	152
TRINITY_DN13791_c1_g1_i2	ct15859	p3	(TCG)4	1256	1268	CCACCTTCACTTTACTGAGTG	TCTTTCCTTTTGGATTTTCTC	152
TRINITY_DN13751_c0_g2_i2	ct35759	p2	(TA)6	268	280	ATAAGCGACTCAACAAGAACA	TGAATTCGGAACATTACAGAG	152
TRINITY_DN13751_c0_g2_i2	ct35759	p3	(TTC)5	1089	1104	GTCGTCATCAACAATTTCACT	AAAAGGTACCTCAACCTCAAC	158
TRINITY_DN13733_c0_g1_i1	ct12107	p3	(TTG)4	1260	1272	AGCAGATTTCTCCTACTCACC	CTTGCTCTATTCACAAAAGGA	173
TRINITY_DN15025_c0_g1_i1	ct09739	p4	(TTCA)3	1910	1922	AAATCAGAGCTTCAGATTGTG	AGTTCGTTGAAGAAAGACCTC	160
TRINITY_DN15070_c0_g1_i1	ct04484	p3	(TTC)4	1814	1826	GAAGTGCTCGTACTCTCTGAC	GAGAACGCAATAAAGAATGAA	140
TRINITY_DN13785_c1_g1_i1	ct37615	p2	(AT)6	187	199	TTAAAGTAAGTGGATCCTCACC	AATTGGGAGGAGAATTATCTG	154
TRINITY_DN13700_c0_g2_i1	ct16740	p4	(GAAT)5	1413	1433	CACCCATTGATTTGCTAACTA	TTCACTCTCTCACACACTCTTC	107
TRINITY_DN13711_c0_g1_i1	ct14368	p3	(TGC)4	1039	1051	TAAATCAAATCCAGATGGAGA	GCATAGCTATTCTAGCAGCAG	140
TRINITY_DN13718_c0_g1_i2	ct25121	p6	(TAGGGT)3	769	787	GTCTCTTCCTTTGACCTTGTC	CTCACCTTCTTCCACTCTCTT	148
TRINITY_DN15052_c0_g1_i1	ct07224	p3	(GAG)6	2352	2370	GAATGGATGAGTGAAACTGAG	AGAAGAACCTGTTTGGATCTC	149
TRINITY_DN13706_c0_g2_i1	ct37618	p3	(TTC)10	112	142	CACTGTTTTCATCTTCGTCTC	CGACGGTTCGTAATAGTGTAA	151
TRINITY_DN13706_c0_g2_i2	ct32390	p3	(TTC)10	112	142	CACTGTTTTCATCTTCGTCTC	CGACGGTTCGTAATAGTGTAA	151
TRINITY_DN13752_c0_g1_i1	ct37619	p3	(CTT)4	78	90	GTTTGACAACGTCAGTGTCTT	TGTTGTTGTGTGAAGTTATCG	150
TRINITY_DN13752_c0_g1_i1	ct37619	p3	(ACA)4	142	154	TTGTGAGAGAAGAAGAATCCA	CTCCATTTCTCTCCCTTTTT	154
TRINITY_DN13752_c0_g1_i1	ct37619	p3	(GAA)4	334	346	AAACCACAAATCACTGAAAAC	GGTCCTTGAGAGAAAGAAGAG	145
TRINITY_DN13752_c2_g1_i1	ct20924	p3	(AAG)4	353	365	TACAACACCAAAGAGAACCAT	GTCACTCATTCATCCCTTTTT	141
TRINITY_DN15054_c0_g1_i1	ct01624	p2	(GA)6	2276	2288	TTAAAACAATCTGAGCAAAGG	TGGTCAGAAGAAGAATACCAT	136
TRINITY_DN13749_c0_g1_i1	ct04516	p2	(GA)6	965	977	CATCCACCATCTCATATGTCT	GTTCAACAAGGAAGAAAGGAC	150
TRINITY_DN13749_c0_g1_i2	ct04517	p2	(GA)6	1548	1560	TGCACGTAAAGCAACAATAAT	TTTCTCTCTGCAACTTCTCAG	159
TRINITY_DN13749_c0_g1_i4	ct04518	p2	(GA)6	1442	1454	CCAAAATATAGGTCAAGCAAA	CTTTCTCTCTGCAACTTCTCA	143
TRINITY_DN13771_c0_g1_i1	ct03105	p3	(TTC)4	2392	2404	GTATTGAGCGAAGACAAGAGA	GAAGCTTGGTTAGATCAAAGA	158
TRINITY_DN15005_c0_g1_i1	ct03071	p4	(AAGG)3	167	179	ATGAAATCAAAGAGCAAACAG	AACCTCAGGAAATTTTTATGC	155
TRINITY_DN13724_c0_g2_i1	ct12400	p3	(GAC)4	60	72	GAAGAGAAGAGAAGAGATGAGC	TTTTGTGTTTGGGTTTCTTAG	164
TRINITY_DN13736_c0_g1_i2	ct37620	p5	(TATTT)3	384	399	CCTTTTGAGTTGGTAATCAGA	GAATCAAAAAGGAAAAAGAGC	138
TRINITY_DN13744_c0_g1_i1	ct07291	p4	(ATGA)3	1669	1681	AAGGAGGTGGAATATGGTG	GATAGCCGTTGTTAGTTCATC	146
TRINITY_DN13735_c0_g1_i2	ct23270	p3	(TCG)4	1271	1283	TTTGTCTTCTCATTGAAGGTC	CTCCACACTCTCTTCTCTGAA	140
TRINITY_DN13735_c0_g1_i2	ct23270	p6	(ATGGAA)3	1460	1478	GAGGATGTGAAGGGTCTGT	ATTTGGAGCCTCCTCTAAAAC	149
TRINITY_DN13763_c0_g1_i1	ct27510	p6	(AGGAGC)3	254	272	AAGGGGAACTGGAAGAATC	AAGAGCCGGTAAAGTATCAGA	153
TRINITY_DN13742_c0_g1_i1	ct07292	p3	(TTG)4	1728	1740	AGGGAAAGAAGAGAGACCAG	CATCCCGTTTCACACTACTT	163
TRINITY_DN13742_c0_g1_i1	ct07292	p4	(TACA)3	112	124	CATAGGGCCAAGTTAGGTATC	GGGATCCATATATGTGTTCAAT	150
TRINITY_DN13742_c0_g1_i3	ct14846	p3	(TTG)4	1657	1669	AGGGAAAGAAGAGAGACCAG	CATCCCGTTTCACACTACTT	163
TRINITY_DN13742_c0_g1_i3	ct14846	p4	(TACA)3	112	124	CATAGGGCCAAGTTAGGTATC	GGGATCCATATATGTGTTCAAT	150
TRINITY_DN4169_c0_g1_i1	ct06210	p5	(CAATC)3	80	95	ATCGTTTTGCTTCTCTTCTCT	CATCTATCTGCGATTGTGATT	137
TRINITY_DN4169_c0_g1_i1	ct06210	p6	(CACAAT)3	114	132	ACCTCTTCACTTCAATCCAAT	GAGAGTGAATCTGTTGAGTCG	145
TRINITY_DN15004_c0_g1_i2	ct17363	p4	(TATT)3	1719	1731	CTTTGGACGTTGACATGTATT	ACATTACAATCTTGCCTTTCA	151
TRINITY_DN4105_c0_g1_i1	ct35591	p2	(TC)7	152	166	GCAGCAGGTAAGGAAATAAAT	GGGAGTTGCTTTTCATTATGT	179
TRINITY_DN4105_c0_g1_i1	ct35591	p3	(CCG)4	372	384	TATGCACTTTTTCTTGCAATC	TATAAGGCCCACTGTTGTGT	160
TRINITY_DN4105_c0_g1_i1	ct35591	p3	(TTG)5	654	669	CAAAGAACCCTCCTACTCCT	AATCCTCTTGCTCATCACTCT	155
TRINITY_DN4105_c0_g1_i1	ct35591	p3	(AGG)4	735	747	TTGGTTCTTCTTGTTGTTGTT	AAATGAAAATGAAACCCACA	143
TRINITY_DN4184_c0_g1_i1	ct28594	p3	(TGG)4	590	602	CTCACTTTGAATGATGGTGAT	GAACTCTTCCCTTTGAAACAT	165
TRINITY_DN15004_c0_g1_i3	ct24304	p4	(TATT)3	914	926	CTTTGGACGTTGACATGTATT	ACATTACAATCTTGCCTTTCA	151
TRINITY_DN4188_c0_g1_i1	ct34270	p4	(AATT)3	92	104	TATAAGAAAGGCAGGGGATT	ATTCATTTGCACTTTCATCAC	144
TRINITY_DN4176_c0_g2_i1	ct36964	p2	(AG)10	28	48	CACAGAGAAAACAGAGAGAGAA	CTTCAGAGGCTAACCTTTCTT	123
TRINITY_DN8192_c0_g1_i1	ct13049	p5	(ATTCA)3	105	120	TAATTCCCAATTCTCCTCTTT	TATTGCTCCTCAGAATGTTGT	153
TRINITY_DN8141_c0_g1_i1	ct35013	p4	(TTGT)3	1215	1227	CACAAGGACCAAATTCATTAT	TATAAACAAAGCCATGAAGGA	152
TRINITY_DN8141_c0_g1_i2	ct34308	p4	(TTGT)3	505	517	CACAAGGACCAAATTCATTAT	TATAAACAAAGCCATGAAGGA	152
TRINITY_DN8115_c0_g1_i1	ct37644	p2	(TC)9	131	149	CTTCAAATTTTCAATGACGAC	ATGGAAGAACAGAAGAAGGTT	154
TRINITY_DN8187_c0_g1_i1	ct31711	p3	(CAT)6	170	188	CACCGTATCATCAACCATACT	TCCTTCATCTCTATACGGCTA	157
TRINITY_DN8187_c0_g1_i1	ct31711	p4	(GTAT)3	563	575	TCGTCCATATCCAGTTAGAAA	TTATTAGGATTTGGATCATCG	163
TRINITY_DN8183_c0_g2_i1	ct32305	p3	(TAT)5	178	193	AACTTCTCCATTTCGGTACAT	GTTCGTTAGTCGTGAAACTGT	147
TRINITY_DN8183_c0_g2_i1	ct32305	p3	(AAT)4	818	830	AGAAAGAGAAAACCAGAGGAA	CGCTCTCACTGTTAACCTATG	133
TRINITY_DN8183_c0_g2_i1	ct32305	p4	(TACA)3	102	114	TGACTTCAAACTTCTCCATTT	GTTCGTTAGTCGTGAAACTGT	155
TRINITY_DN15060_c0_g2_i1	ct37220	p2	(AT)7	259	273	CCATGAGCCATACTAACACAT	ATATGGAAGCAACCAAGAAA	159
TRINITY_DN8102_c0_g1_i1	ct37645	p3	(GCT)4	349	361	TCGCTCTTTCTCTCTATACCA	GAGCCTGTTTAGCTGCTTTA	151
TRINITY_DN8177_c0_g1_i1	ct20572	p3	(CAC)4	631	643	CTTCTGATGGTAAACCACTTG	CCAAACCCTAAAAGTATGGAT	148
TRINITY_DN8116_c0_g1_i1	ct37647	p3	(GAG)4	339	351	ATCTAAGCCAAAATCATAGGG	CTCCTCCTTTTTCCTCCTC	150
TRINITY_DN8153_c0_g1_i1	ct37648	p3	(TTC)4	131	143	AACAGAGACAGAGACAATGGA	TTTCTCTCATCTTGCAGTTTC	162
TRINITY_DN8153_c0_g1_i1	ct37648	p3	(TCT)4	253	265	GAAACTGCAAGATGAGAGAAA	CCAATTTCACATAGACCACAG	139
TRINITY_DN8127_c0_g1_i1	ct37099	p3	(GTT)4	629	641	GAAAATGGGTCTTCTCTGTTT	TCAACAACAACAACAATAACG	155
TRINITY_DN8127_c0_g1_i1	ct37099	p3	(TTG)5	712	727	AGTGGGTGGTTGTTCTTTTAC	TTCTTCTTCTTCCCTCAAATC	145
TRINITY_DN8127_c0_g1_i1	ct37099	p3	(GAA)4	790	802	TATTGTTGTTGTTGTTGATGG	GGGTTCACAATTACATCTCAA	148
TRINITY_DN8190_c0_g1_i4	ct32489	p2	(TA)7	221	235	GAACAACAAAAACGCCTATAA	TCAGTGTTTTCAACTGTGGAT	182
TRINITY_DN8158_c0_g1_i1	ct19044	p5	(AGAGA)3	1768	1783	TTCTGAATATGGTTTCGTGTT	CTACGTTGCATCACATACAAA	153
TRINITY_DN8170_c0_g2_i1	ct23749	p4	(CTTG)3	700	712	TGGATTGGATTTGATTATGAG	TCATAGAACTTGCCTATCAGC	145
TRINITY_DN8104_c0_g1_i1	ct34568	p3	(TCT)4	829	841	TTTCCATTGTACTCTTCCTCA	AGAGTGGGAGGAAATAAAAGA	153
TRINITY_DN8104_c0_g1_i1	ct34568	p5	(CTTCT)4	1294	1314	TGATCTGGAAGGTAGACTTTG	AAAGATCTAGGAAGACGAAGC	149
TRINITY_DN8133_c0_g1_i1	ct37651	p2	(AG)14	173	201	CCTCTGGTGAGTTTCTTCTTT	AGTGTGATGGAGCATCTGTAT	149
TRINITY_DN15047_c0_g1_i1	ct04486	p3	(TTC)5	611	626	TTGGAATACCCAAAACAGTTA	CCTTTGATGGATTATCACCTA	145
TRINITY_DN8126_c0_g1_i2	ct16028	p2	(TC)7	3150	3164	ATCGAATTTACAAGATGCAAG	TGGCAGAAACAATACTTTCAC	150
TRINITY_DN8126_c0_g1_i2	ct16028	p3	(AAT)4	2950	2962	AAGGTCTATGCATTCAGGATT	TATCTTTGTGTTTGGTCTTGG	160
TRINITY_DN8126_c0_g1_i2	ct16028	p4	(TCTA)3	3162	3174	ATCGAATTTACAAGATGCAAG	TGGCAGAAACAATACTTTCAC	150
TRINITY_DN8126_c0_g1_i2	ct16028	p4	(TCTA)3	3182	3194	ATCGAATTTACAAGATGCAAG	TGGCAGAAACAATACTTTCAC	150
TRINITY_DN8148_c0_g1_i1	ct07293	p6	(ATATTG)3	2290	2308	TTTAGGACTCCTCAGCGTAAT	CTTCATAGGCATTAGGATTAAA	160
TRINITY_DN15065_c0_g1_i6	ct00007	p5	(TATTT)3	2934	2949	CAGTGCTAGAATTTTGGATGT	GTCAACAATGATGAAAAGGAA	174
TRINITY_DN8189_c0_g2_i1	ct30506	p2	(TA)7	826	840	GTGATGATTAGCCATTTTCAG	TAATAATTCCGATCCGATACA	143
TRINITY_DN8161_c0_g1_i1	ct35046	p3	(ACA)4	397	409	AATAGGTGGTTCATGTGCTTA	CATTATTTGATCCATGTAGCC	156
TRINITY_DN8180_c0_g1_i1	ct22795	p6	(ATTTCC)4	53	77	AATCAGTGTGATTTGATTCCA	AGTAGCCATTGATTGTTGTTG	150
TRINITY_DN8180_c0_g2_i1	ct23036	p6	(ATTTCC)4	53	77	AATCAGTGTGATTTGATTCCA	AGTAGCCATTGATTGTTGTTG	150
TRINITY_DN8142_c0_g1_i1	ct27908	p3	(CAC)5	155	170	GCATCTAAAGCAAGATCCAC	TTACCAGTGCGGTGATTT	172
TRINITY_DN15065_c0_g1_i8	ct00008	p4	(ATGC)3	1050	1062	TGAAGTAGGCAAAATCACATT	CTTGAAACAGAAACCAGTCAT	166
TRINITY_DN15065_c0_g1_i8	ct00008	p5	(TATTT)3	3694	3709	CAGTGCTAGAATTTTGGATGT	GTCAACAATGATGAAAAGGAA	174
TRINITY_DN8167_c0_g1_i1	ct30376	p3	(GGT)5	299	314	ATAGTTCCACAATCATCACCA	GAATCCAAACACTCCCAGTA	139
TRINITY_DN8167_c0_g1_i1	ct30376	p3	(AAG)4	805	817	TTCACTCATCTCTCCTTTCAG	AGAGAGATCGAGCAAGGATAC	177
TRINITY_DN8167_c0_g1_i1	ct30376	p6	(CCAATC)3	74	92	AAGGAGAAGTTGGTAATTTGG	CATAAGAAGAAGAGGGTTTGG	149
TRINITY_DN15065_c0_g1_i9	ct00009	p5	(TATTT)3	2990	3005	CAGTGCTAGAATTTTGGATGT	GTCAACAATGATGAAAAGGAA	174
TRINITY_DN13545_c0_g1_i1	ct13321	p6	(CGGTTG)3	2410	2428	GCTTCGTCTTCTTCTGATTCT	TAAAACCTGCTTCCACTGC	152
TRINITY_DN13549_c0_g1_i1	ct14344	p2	(AG)10	2174	2194	AAATGCTTGTGTTTGTGAGAG	AACCCCATCTCATTTCTCTT	144
TRINITY_DN13549_c0_g1_i1	ct14344	p4	(ATGT)4	328	344	CTTCTTCAATTCCCAGCTTAC	ATGAGGATGATGGATGGAT	149
TRINITY_DN13549_c0_g1_i1	ct14344	p4	(CATC)3	345	357	TCTCCATCGCATACTTGTAAT	CCGCTTAATTCATCATCATT	172
TRINITY_DN13549_c0_g1_i1	ct14344	p4	(GATG)3	1998	2010	TCGAATTGAAATCCACAATAC	TCATTTCCAACATTCTTCTTC	152
TRINITY_DN13549_c0_g1_i1	ct14344	p4	(GAGG)3	2048	2060	TAGTGATCATGATGGATGGAT	CAAACTTCACAACCTTCAACT	149
TRINITY_DN13577_c0_g1_i2	ct30361	p3	(AGC)4	58	70	TTTGCAGTTTGGAAATGATAG	GGAAGGGAGTAGAGAAAGAGA	173
TRINITY_DN13577_c0_g1_i3	ct24057	p3	(AGC)4	58	70	TTTGCAGTTTGGAAATGATAG	GGAAGGGAGTAGAGAAAGAGA	173
TRINITY_DN15051_c0_g1_i1	ct00010	p3	(GAG)4	2390	2402	AAACGGGAAAGTTGAGAGAT	AATCATCACCACAACCAAAC	168
TRINITY_DN13538_c1_g1_i2	ct06211	p3	(TTC)4	1456	1468	ATGCTGTGTCATTTCAAGTTT	TAAACCTCTTCCAGAACCAAT	160
TRINITY_DN13538_c1_g1_i2	ct06211	p3	(GAT)4	1594	1606	ATTGGTTCTGGAAGAGGTTTA	AAGAAGGATCAAAGGCATTAT	108
TRINITY_DN13538_c1_g1_i2	ct06211	p3	(TAA)5	1644	1659	CGAATGATAAGCTTGCTAGTG	AATCCATCCATCCTTAACTTT	165
TRINITY_DN13538_c1_g1_i2	ct06211	p4	(GGAT)3	1774	1786	ATAATGCCTTTGATCCTTCTT	GGCCTAATGAGGAGACATAAC	189
TRINITY_DN13538_c1_g1_i2	ct06211	p6	(AAAACA)3	1721	1739	AATAATGCCTTTGATCCTTCT	AATACCCTAAATCCATCCATC	142
TRINITY_DN13517_c0_g1_i1	ct37659	p3	(GAA)6	61	79	CATTTTGGTCTGTTCAGTTG	GTAGAGCTCGGAAATCAAGTT	148
TRINITY_DN13517_c0_g1_i2	ct37660	p3	(GAA)6	61	79	AATTCTGCAGTTGTGGTTGT	AGAGTGCCAGAGAGAGAGACT	148
TRINITY_DN13584_c0_g1_i2	ct06212	p3	(AGA)4	581	593	CTCAGAAACTTCCTCAGTTCA	CTTCTTTCAACAGAATTTGGA	147
TRINITY_DN13584_c0_g1_i2	ct06212	p6	(CTCTTC)3	174	192	TGCCTCTAGTTCCTTCTTTCT	TGAATTTCCTCTTCTTCATCA	156
TRINITY_DN15058_c0_g2_i1	ct10415	p5	(AAATT)4	1517	1537	GCTAAAGCTCTTGGTGAAAAT	AAAAGATAGAAAGGGAATTAAGC	149
TRINITY_DN13599_c0_g1_i1	ct37661	p2	(TG)7	385	399	GGGCTATGCTTCATTTTACTT	TAGAAGCTAAGCACCACAATC	126
TRINITY_DN13590_c0_g1_i1	ct15565	p3	(AGC)5	319	334	ATGTAGCGGCAGAGTGTTAAT	GTCTCTGCATCTGCATATCTC	168
TRINITY_DN13590_c0_g1_i1	ct15565	p4	(AATT)3	1206	1218	CCCTACCCAACTGTAAGTTTT	GTTGAGATGGGAAACACATAA	161
TRINITY_DN13590_c0_g2_i1	ct03110	p3	(AGC)5	319	334	ATGTAGCGGCAGAGTGTTAAT	GTCTCTGCATCTGCATATCTC	168
TRINITY_DN13521_c0_g1_i3	ct26008	p3	(GGA)4	73	85	GAAAGGAAAGAGAAGGAACAG	CTCACGAGCTTTCTTTATCAG	154
TRINITY_DN15058_c0_g3_i1	ct10416	p5	(AAATT)4	1563	1583	GCTAAAGCTCTTGGTGAAAAT	AAAAGATAGAAAGGGAATTAAGC	149
TRINITY_DN13565_c0_g1_i2	ct10238	p3	(AAC)4	1461	1473	TGTCAAGCATTTTTGGAACTA	GATATAATCTTTGACCGAGCA	153
TRINITY_DN13540_c0_g1_i1	ct17668	p2	(AG)6	2251	2263	TGTTAGGGTGAGACAAAAGAA	CTAAACCTGTGGGTTATCCTT	154
TRINITY_DN13540_c0_g1_i1	ct17668	p3	(ATT)5	295	310	ACTTGAAGGAGGAACAGAGAC	AAGATGCAAGATGTTTATGGA	135
TRINITY_DN13540_c0_g1_i1	ct17668	p3	(TGC)4	509	521	ATCTATCCACCTCAGCAAAAT	AAAGAGGAGGCTAGAAAATGA	150
TRINITY_DN13540_c0_g1_i1	ct17668	p3	(GTT)4	1104	1116	TTTTAACATCCTCAAACCTGA	TCAAGTGCTCATCAACAAGTA	150
TRINITY_DN13540_c0_g1_i1	ct17668	p3	(TTG)4	1768	1780	TCATCATCACTAAGGGTGTTC	TGGATTGCTAGGAGTAGAAAA	150
TRINITY_DN13540_c0_g1_i1	ct17668	p4	(ACTA)3	1863	1875	ACTACCTAGTCCATTGGGTTC	TATTCGATTAACGGGTAAGTG	144
TRINITY_DN13534_c0_g1_i4	ct14208	p3	(GGA)4	2584	2596	ACCAGGAGATGCAATAGATTT	AAACTCAACTCCTTGTCTTCC	156
TRINITY_DN13534_c0_g1_i4	ct14208	p6	(AAAGAG)3	2736	2754	GGGAAGACAAGGAGTTGAGT	GAGGAATCAAACCAAATCAAT	145
TRINITY_DN13560_c0_g1_i1	ct00065	p3	(TTG)4	1059	1071	AGGTTTCCAAGTTTCATCTTC	AAATTGGAGGGTTTTACTTTG	157
TRINITY_DN13560_c0_g1_i1	ct00065	p4	(TTCT)3	130	142	ATTACTTTTCAACGCCTAACC	CAATGTGTTAGATGACTTTGGA	210
TRINITY_DN13544_c0_g1_i1	ct27503	p3	(GCT)5	54	69	CTCAAATCTCAATCACTCTGC	TACTGAAGCATCTTCGAACTC	138
TRINITY_DN13572_c0_g1_i1	ct27315	p4	(AATA)3	409	421	CTTCAAATAAAGCATCCTCCT	TTGATTGGGGATATGGTATCT	150
TRINITY_DN13572_c0_g1_i1	ct27315	p5	(GAAAG)4	1292	1312	TATACGTCCATCTTGGAAAAC	CCCTCTGTAACCCTAAACCTA	160
TRINITY_DN13556_c1_g1_i1	ct16090	p3	(ACC)5	1118	1133	ATGGAATTCGATCCTGTATTT	ATCGTTGTTATTCCTGTCCTT	139
TRINITY_DN13556_c1_g1_i2	ct15265	p3	(ACC)5	992	1007	ATGGAATTCGATCCTGTATTT	ATCGTTGTTATTCCTGTCCTT	139
TRINITY_DN13561_c0_g1_i1	ct23328	p3	(CTC)4	165	177	TCTTTTCCTTTCTCTGACCTT	GAAAAGGAGGAGGTGAAATTA	156
TRINITY_DN13561_c0_g1_i5	ct23172	p3	(CTC)4	165	177	TCTTTTCCTTTCTCTGACCTT	GAAAAGGAGGAGGTGAAATTA	156
TRINITY_DN15089_c0_g1_i1	ct12226	p2	(TA)8	379	395	CCACTTCTGCAATATTCAATC	TGAATCAAGCTCAAGTTTTTC	154
TRINITY_DN13561_c0_g1_i6	ct24025	p2	(GT)6	519	531	TTCGCTTTCTCATCAAGTTAC	ATTCACATCAATGTCTCAAGC	151
TRINITY_DN13561_c0_g1_i6	ct24025	p3	(CTC)4	165	177	TCTTTTCCTTTCTCTGACCTT	GAAAAGGAGGAGGTGAAATTA	156
TRINITY_DN13554_c0_g1_i1	ct27606	p4	(AGCT)4	77	93	CGTTGTCGCTATAATTGAAAC	TTCATGGTTAATCGAGAGAAA	146
TRINITY_DN13503_c0_g1_i1	ct23095	p3	(GCC)4	1434	1446	TCTGTTTTTGCCTTTATATCG	TTGATTGTTCCTGATCCTCTA	188
TRINITY_DN13533_c0_g1_i2	ct17235	p3	(GCA)4	1017	1029	ATCAGTCTCCTTGAGCTTTTC	TTCCTCTATTGTGGAAAGACA	148
TRINITY_DN13533_c0_g1_i2	ct17235	p4	(AAAC)3	2337	2349	CCATAAAATAAGGGGAATTGA	TGAGCAAAATTTCTAGGTTTTC	151
TRINITY_DN13533_c0_g1_i2	ct17235	p6	(TGAAGC)3	995	1013	ATCAGTCTCCTTGAGCTTTTC	TTCCTCTATTGTGGAAAGACA	148
TRINITY_DN13524_c0_g1_i1	ct37663	p3	(CAA)4	328	340	AAAAGAAAATGGTGACATACG	GGGCAAGTGGTTTATTATCTT	155
TRINITY_DN13546_c0_g1_i1	ct23711	p4	(TCAC)4	373	389	TCTGCATTTTGTCACTTTGAT	GAGTTTCATTGATCCCCTATT	150
TRINITY_DN13546_c0_g1_i2	ct23836	p4	(TCAC)4	873	889	TCTGCATTTTGTCACTTTGAT	GAGTTTCATTGATCCCCTATT	150
TRINITY_DN13546_c0_g1_i3	ct23894	p4	(TCAC)4	873	889	TCTGCATTTTGTCACTTTGAT	GAGTTTCATTGATCCCCTATT	150
TRINITY_DN15084_c1_g1_i2	ct23223	p3	(CTT)7	195	216	CATTCTCAATCTTCACCTCAA	TTTTTGTAGCAGAGGAACAAG	188
TRINITY_DN13551_c0_g2_i1	ct06214	p3	(TCT)4	294	306	CACTTTCAGGTCTATCACTGC	TGCTACGGTTAATGAAGAAAG	152
TRINITY_DN13551_c0_g2_i1	ct06214	p3	(TTC)4	1550	1562	TCTTCACTTTCCAAGTCTGAA	CGACAAGACTCACAGAACTTT	159
TRINITY_DN13551_c0_g2_i1	ct06214	p6	(GAAGAG)3	1766	1784	TGAAGGTTAAGAATGTGAGGA	GGAGAGAGATCAACCTCAAAC	151
TRINITY_DN13516_c0_g1_i1	ct24868	p6	(CTGCAT)3	1034	1052	AAGCCAAAGTGGATTAGAGTT	AGAGAAAGGCAAAAAGAAAAC	137
TRINITY_DN13516_c0_g1_i2	ct22970	p6	(CTGCAT)3	927	945	AAGCCAAAGTGGATTAGAGTT	AGAGAAAGGCAAAAAGAAAAC	137
TRINITY_DN13509_c0_g2_i1	ct18244	p3	(GGT)4	1086	1098	TCCCTTTCTGAATAAACTGTG	AAACAGAGGATGAAGAACGAT	150
TRINITY_DN13509_c0_g2_i1	ct18244	p3	(GGC)5	1317	1332	TTGATTGGAGAGTACTGAAGC	CGATTTCACTAGGATTCAGAG	151
TRINITY_DN13509_c0_g2_i1	ct18244	p4	(ATCA)3	323	335	AAACACAATTAGAACCCCAAT	AGCCTGTTGAGAAAAGAGAAT	151
TRINITY_DN13509_c0_g2_i1	ct18244	p4	(TAAT)3	464	476	TCTTTTCTCAACAGGCTCTAA	TCTATGAAGGAGAAAGGCAAT	145
TRINITY_DN13509_c0_g2_i1	ct18244	p6	(AAAAAT)3	134	152	GCAAAATACATCTTGCCAGTA	TCTGGTTTGAGCAGTTTGTAT	153
TRINITY_DN13527_c0_g1_i1	ct16526	p4	(TGAA)3	1624	1636	GATATTCGAAGACCAATTGAA	TCGAAGATTGGAATTGTATCA	151
TRINITY_DN13527_c0_g1_i5	ct15617	p4	(TGAA)3	1316	1328	GATATTCGAAGACCAATTGAA	TCGAAGATTGGAATTGTATCA	151
TRINITY_DN13506_c0_g1_i1	ct01661	p3	(CTT)4	208	220	TTCCTCTTCCAAAAATCTCTC	GAGCAACTGTTTAACAACGAG	178
TRINITY_DN13506_c0_g1_i2	ct01662	p3	(CTT)4	208	220	CATTTCTGTTTCTTCGTTGAC	GAGTGGAGCTCCTAATCAAAG	153
TRINITY_DN13506_c0_g1_i3	ct01663	p3	(CTT)4	208	220	CATTTCTGTTTCTTCGTTGAC	GAGTGGAGCTCCTAATCAAAG	153
TRINITY_DN15084_c1_g1_i4	ct21091	p3	(CTT)7	195	216	CATTCTCAATCTTCACCTCAA	TTTTTGTAGCAGAGGAACAAG	188
TRINITY_DN13512_c0_g1_i1	ct19365	p3	(CAA)6	252	270	TTCTTCCTTTTCTTTTGTGC	GATGATGTTGTTGTTCCTGTT	148
TRINITY_DN13512_c0_g1_i1	ct19365	p6	(GTTGGA)3	735	753	ATCAGAAGATTGATGAATTGG	AGATTGAAATCCAAATCCACT	164
TRINITY_DN13593_c0_g1_i1	ct32998	p2	(CT)8	163	179	CACCATTTCAACTAACGTTTC	CATTTTCCACAGCAAATAAGT	155
TRINITY_DN13593_c0_g1_i1	ct32998	p3	(AAG)5	55	70	AAAAAGTGGAACAACTGTCG	GAGAGAATGGAAGAGATGTCG	148
TRINITY_DN13593_c0_g1_i2	ct32745	p3	(AAG)5	55	70	AAAAAGTGGAACAACTGTCG	GTAAATTTGGGAGAGAATGGA	158
TRINITY_DN13593_c0_g1_i3	ct31454	p2	(CT)8	163	179	CACCATTTCAACTAACGTTTC	CATTTTCCACAGCAAATAAGT	155
TRINITY_DN13593_c0_g1_i3	ct31454	p3	(AAG)5	55	70	AAAAAGTGGAACAACTGTCG	GAGAGAATGGAAGAGATGTCG	148
TRINITY_DN13593_c0_g1_i4	ct31423	p3	(AAG)5	55	70	AAAAAGTGGAACAACTGTCG	GTAAATTTGGGAGAGAATGGA	158
TRINITY_DN13550_c0_g1_i1	ct03114	p2	(CT)8	235	251	TTAATTCTGGTTGTTTTCTGC	TCCATCTTCAGATATGGGTTA	147
TRINITY_DN13550_c0_g1_i1	ct03114	p6	(TTTATC)3	1422	1440	CGCTGATATATGCAGATTGAT	CCTAGTGCAGTGAACAGAAAC	176
TRINITY_DN13537_c0_g2_i1	ct18027	p3	(AGC)5	319	334	TAGTATGGAAGGGCATGAGTA	GAGAGACAACAGAACTTGTCG	157
TRINITY_DN13537_c0_g3_i1	ct07298	p2	(TC)6	58	70	GATCCAGCGAAACACATATT	TGGCGAAGATAATTAAACAGA	150
TRINITY_DN13537_c0_g3_i1	ct07298	p3	(AGC)5	986	1001	TAGTATGGAAGGGCATGAGTA	GAGAGACAACAGAACTTGTCG	157
TRINITY_DN13570_c0_g1_i4	ct18746	p3	(GAT)5	973	988	AAGAAGAGGATGAAAGTGGAG	TAACACATTTACCATGGAACC	150
TRINITY_DN13570_c0_g1_i4	ct18746	p5	(TCCAA)4	117	137	GTCAATCCCATCTTTTGTTTT	TTATAGGGCTAGGGTTTTCTC	168
TRINITY_DN13570_c0_g1_i5	ct22493	p3	(GAT)5	582	597	AAGAAGAGGATGAAAGTGGAG	TAACACATTTACCATGGAACC	150
TRINITY_DN13570_c0_g1_i6	ct35771	p5	(TCCAA)4	117	137	GTCAATCCCATCTTTTGTTTT	TTATAGGGCTAGGGTTTTCTC	168
TRINITY_DN13594_c0_g2_i1	ct25416	p3	(CTT)4	716	728	TTGAACGTCTCAAGTGTGAA	CGAAGAGTTCAAAAACCAGTA	151
TRINITY_DN13542_c0_g2_i2	ct07299	p3	(CCT)6	595	613	GGATGTTGATGTTGTTGAGAT	GTTCGAATCTGTTGACTCTTG	148
TRINITY_DN13579_c0_g1_i1	ct17518	p4	(TAGC)3	1707	1719	CGATGCCAATAAAATGAAAT	GCTTCGTGTTAGAATCACTTT	153
TRINITY_DN13583_c0_g1_i1	ct31055	p3	(TCT)5	1035	1050	CTTAAGCCCTAATTGATCGTT	GCTAAGCCGAGAGAATAGTTT	161
TRINITY_DN13583_c0_g1_i1	ct31055	p6	(TGAAAT)3	844	862	GGATTTAGTGGTAGGTTTTGG	TCTCTTGTCTGTTTCATTTCC	184
TRINITY_DN13583_c0_g1_i2	ct28649	p3	(TCT)5	938	953	CTTAAGCCCTAATTGATCGTT	GCTAAGCCGAGAGAATAGTTT	161
TRINITY_DN13574_c0_g1_i1	ct21117	p3	(TCT)4	73	85	TTCATCTTCATCTTCATCTTCA	ACCTTCTTTTGATGGTTGATT	150
TRINITY_DN13574_c0_g1_i1	ct21117	p6	(TTCATC)5	42	72	CAAATTCACCTGTTAACATCA	GAAACGTACACCATGAGAGAG	122
TRINITY_DN13530_c1_g1_i1	ct09524	p6	(ATTTCC)3	112	130	TTTGGTCTCCAGTTCAAGTAA	CTGAGACTGCGCTAATACTGT	147
TRINITY_DN13597_c0_g1_i2	ct12361	p4	(ATCT)3	1640	1652	AGTTTATTGCAAACGTGATTC	TTTAGCGTACATCGATTTTTC	139
TRINITY_DN13597_c0_g1_i3	ct15488	p4	(ATCT)3	2124	2136	AGTTTATTGCAAACGTGATTC	TTTAGCGTACATCGATTTTTC	139
TRINITY_DN15024_c0_g1_i2	ct12347	p3	(GAT)4	670	682	TTCCATGTTATACGGAAAGAG	TTGCGTTATTTGGTAAATCAG	159
TRINITY_DN13541_c0_g1_i1	ct20990	p4	(TTAA)4	463	479	GCCCTCCATTTCATTAACTAC	GCGTCTATTCTACTGACGAAG	156
TRINITY_DN13541_c0_g1_i3	ct16667	p4	(TTAA)4	463	479	GCCCTCCATTTCATTAACTAC	GCGTCTATTCTACTGACGAAG	156
TRINITY_DN13541_c0_g1_i4	ct20255	p4	(TTAA)4	463	479	GCCCTCCATTTCATTAACTAC	GCGTCTATTCTACTGACGAAG	156
TRINITY_DN13541_c0_g1_i5	ct17416	p4	(TTAA)4	463	479	GCCCTCCATTTCATTAACTAC	GCGTCTATTCTACTGACGAAG	156
TRINITY_DN13573_c0_g1_i1	ct16301	p5	(ATTTT)3	1153	1168	GCAAAGGAACCTTCTTTACTT	GGAGACAATGTTATCATCCAA	148
TRINITY_DN15024_c0_g1_i3	ct23950	p3	(GAT)4	259	271	TTCCATGTTATACGGAAAGAG	TTGCGTTATTTGGTAAATCAG	159
TRINITY_DN13548_c0_g1_i1	ct26889	p3	(AAT)5	99	114	TTACATCCCATCATCAAAATC	GGGAATTGATGAAAAACAAGT	136
TRINITY_DN13548_c0_g1_i1	ct26889	p6	(TCAAAA)3	83	101	TTACATCCCATCATCAAAATC	GGGAATTGATGAAAAACAAGT	136
TRINITY_DN13548_c0_g1_i2	ct33977	p3	(TTC)5	693	708	AGATCTTGCAAAACAAAAGGT	GTTCCAAATCATCAGAAATGA	153
TRINITY_DN13514_c0_g2_i1	ct07302	p6	(AGTATC)3	409	427	CACCTATTATACCCATGAACCT	TGATGGTGATACCGTGATAGT	162
TRINITY_DN37953_c0_g1_i1	ct23428	p3	(GAA)5	904	919	TTAACGGATGTGGAAAATATG	ATCTCTTATCCGAACTTACGC	154
TRINITY_DN37957_c0_g1_i1	ct33479	p4	(TAAT)3	239	251	TTAGAGGACTGACACAGCAAT	CCATGACTCTTGTCCTTGTTA	165
TRINITY_DN15079_c0_g1_i3	ct15684	p3	(TCT)5	1474	1489	CAATAACAGTCTGAACCCTTG	TCTTAAATTGGTACGACCTCA	168
TRINITY_DN780_c0_g1_i1	ct17642	p3	(GCA)6	232	250	AAAAGAGGACTCAGAAATGCT	CCATTGTTATTCTCAATCTGC	149
TRINITY_DN783_c0_g1_i1	ct37706	p5	(ATTTT)3	230	245	GCTCATCTCTCTACAGAACCA	TCTTTACATTTTCCTTGGTCA	140
TRINITY_DN15012_c0_g1_i4	ct21804	p3	(GCC)4	949	961	GAATATCTTCCTTTTCCTTCG	ATCGAATCAGATGTATTGGTG	161
TRINITY_DN790_c0_g1_i1	ct03116	p3	(AAT)8	1624	1648	AAATCCAAGGGTTCTAAACTG	TCTCTTCTCCTCTCACTACTCTT	155
TRINITY_DN4379_c0_g2_i1	ct28323	p4	(TTAA)3	112	124	GGCAAACAGTCATAACGTAAC	ACTACTGCTGCTCATTGTGTT	149
TRINITY_DN4379_c0_g2_i1	ct28323	p4	(CAAA)3	851	863	TGTAAAGAGAGAGTAACCGTGA	CTTGTAGCTGCTAAACGACAT	138
TRINITY_DN4353_c0_g1_i1	ct37713	p3	(AGA)7	204	225	AGAAAGAGGAAGCTGAGGATA	TCAAGCTTTTGCTTTAGTCAG	150
TRINITY_DN4391_c0_g1_i1	ct04523	p4	(AGAC)3	169	181	TGTTATTACGAAGCACACCTT	TTCGTTTAGCCATTGTATGTT	188
TRINITY_DN4391_c0_g1_i1	ct04523	p5	(AATGA)4	1740	1760	ATTTACAGTTCAAGGGTTTGG	ATAGTCAGCTCCAAATTTTCC	140
TRINITY_DN4360_c0_g1_i1	ct22595	p6	(CAATTC)3	123	141	TTTGTTGTTCTTGTTCTTTCC	TCTAAGCATATTGAACGGTGT	152
TRINITY_DN15067_c0_g1_i1	ct07226	p3	(AGA)8	2264	2288	AATAGTAGAAGCGGTGTGAAC	CACAACCACTAGAAATGGAAA	155
TRINITY_DN15067_c0_g1_i1	ct07226	p3	(GAA)4	2304	2316	AAGAAGAAGAGGGGAATAATG	TAGCCTGTTTATGATTTTCCA	159
TRINITY_DN15067_c0_g1_i1	ct07226	p5	(AACAT)4	115	135	CGAATTCTTCATTCCATACAA	TCTGAACAGCTCAACTTTGTT	149
TRINITY_DN4390_c0_g1_i1	ct37715	p2	(TA)6	158	170	GGAAATTTGGTATTGGAAAGT	AGTTGTTACTGCAAGTGGTGT	159
TRINITY_DN4377_c0_g1_i1	ct37717	p3	(ATT)4	549	561	AATATATCTTGGCGATCCAAC	GGAACTGCAATGTTTTCTTTA	159
TRINITY_DN4377_c0_g1_i1	ct37717	p3	(TTA)4	561	573	AATATATCTTGGCGATCCAAC	GGAACTGCAATGTTTTCTTTA	159
TRINITY_DN4305_c0_g1_i1	ct17520	p5	(TCTTC)4	140	160	CAAACCATTACCATACCTGAG	ATGACAATGAAATTGAGGTTG	166
TRINITY_DN4396_c0_g1_i1	ct36889	p3	(ATC)7	319	340	AAAATCAGAAGCAGAGGAAAT	CTAGCTCGTCGAATGTAATCA	153
TRINITY_DN13490_c0_g1_i1	ct06631	p4	(AAAG)3	2005	2017	CAACTTCTGCAGATCCTACAC	AAATTTGTGCTCAATTAGTGG	148
TRINITY_DN13400_c0_g1_i1	ct04524	p6	(GAGAAG)3	2345	2363	CCAATAAGTGTGTTGCGTTAT	ATAATCCCGAAACTTGAAGAG	143
TRINITY_DN13448_c0_g1_i1	ct06632	p4	(GAAA)3	77	89	GAAGTTCCCCTTTAATTTAACAA	TCCCACAGTTAACAAATAAGG	150
TRINITY_DN13441_c1_g1_i1	ct19567	p4	(TTAA)3	1118	1130	TCGAACCATAGAGGTAGCAC	GTAGTTTCTCATCTCGGGAAC	147
TRINITY_DN13441_c1_g1_i1	ct19567	p6	(GTTTTT)3	1075	1093	GTAAAATTCTGTGCGAAAACC	AATTAACAGAGCGTTTTCCTT	144
TRINITY_DN13441_c1_g1_i2	ct27801	p4	(TTAA)3	1888	1900	TCGAACCATAGAGGTAGCAC	GTAGTTTCTCATCTCGGGAAC	147
TRINITY_DN13441_c1_g1_i2	ct27801	p6	(AGTGAA)3	857	875	AGCTAATGGTCCTAATTGCTT	GGGTCGTCTTAGACAAGAAAG	199
TRINITY_DN13441_c1_g1_i2	ct27801	p6	(GTTTTT)3	1845	1863	GTAAAATTCTGTGCGAAAACC	AATTAACAGAGCGTTTTCCTT	144
TRINITY_DN13445_c0_g1_i2	ct22603	p2	(TA)6	1411	1423	ATATGGGTGGTACATGATTTG	AAGAGTCCACACACTTGAGAA	127
TRINITY_DN13445_c0_g1_i2	ct22603	p4	(TCCC)3	468	480	TAGTATTTTTGGGTTTGGTCA	AAATAATAGGAAGGGAGAGGAG	150
TRINITY_DN13423_c0_g1_i4	ct06216	p3	(TCA)4	1598	1610	TGCCAGGACACTATGTACTCT	TTATCATTGCTACGACATCCT	166
TRINITY_DN13433_c0_g1_i2	ct20412	p4	(AAGC)3	1781	1793	TTTCTAAATTCATCCTCGACA	CTCAAATCAATTCCACTATCG	137
TRINITY_DN13433_c0_g1_i2	ct20412	p5	(AAAAT)3	907	922	TTTCCACAACTTCAGCATATC	GAGTTTGAGGGATTACTCGTT	149
TRINITY_DN13498_c0_g1_i1	ct01665	p3	(TTC)4	2801	2813	GATGCTGATCTGATTCTTGAG	ATTGTTACCCTTCTCCTTCAC	157
TRINITY_DN13498_c0_g1_i1	ct01665	p6	(GTTGAA)4	2865	2889	CCCACTTGTTCTTTCTCTTTC	GTCCTTTGAAAATGACTTCCT	151
TRINITY_DN13431_c1_g1_i1	ct30558	p3	(AAT)7	318	339	AGTCAATTCGCAAGAAAAGAT	TTCTTAAACACTGTTGTTGAATC	145
TRINITY_DN13446_c0_g1_i1	ct07305	p4	(AAGA)3	2426	2438	CTGTCATCTGTTGCTGAAAAT	ACAAAACCCAATTTGTAAAGC	146
TRINITY_DN13432_c0_g1_i1	ct00067	p3	(TTA)4	1367	1379	GTTGCCTCCATGATTTTTATT	AGTAACGAAATCACATCCAAA	180
TRINITY_DN13440_c1_g1_i2	ct16817	p3	(TAT)5	963	978	GGGCAATTGACTCTTTATTTT	CAAGTACCCAATTCAAAACTG	157
TRINITY_DN13481_c0_g1_i1	ct37727	p5	(TCTGT)3	530	545	ACCTATTCTTCCCTTGTTCAC	TTAAAAGACAGAGGAGCTCAA	149
TRINITY_DN13406_c0_g1_i2	ct20312	p2	(AG)6	1821	1833	GAGGGGGTAATAGTGAATGAA	AGTAGTCCCACTACCCTCTTT	146
TRINITY_DN13406_c0_g1_i2	ct20312	p3	(ATA)6	287	305	ACCCTTTCTCTTACACTTTGC	GGTAGCAATTTAGGTTTCCTT	156
TRINITY_DN13435_c0_g2_i1	ct31524	p3	(AAG)5	41	56	TTTCAACTTTCAAGCAAGAAG	TCTCCCACTAACAGAATTTGA	146
TRINITY_DN13420_c0_g1_i1	ct07307	p3	(TGA)4	712	724	AATATGCTTGACATAGCTTCG	GACCTGTACAACATGTTACCAA	149
TRINITY_DN13420_c0_g1_i1	ct07307	p6	(AGAGAA)3	2427	2445	AGAGGTTGGAGCTACCTAGTG	TCTCAATTTCTGCTTTGTTTC	146
TRINITY_DN15044_c0_g3_i1	ct36788	p3	(AGG)4	837	849	AGCAAAGTCACAAATGATCTC	AGTTGCCTAACCTTTTGAATC	150
TRINITY_DN15000_c0_g1_i2	ct06629	p2	(TC)10	131	151	CACTACCCAAGCATCAGATAG	TGGAAGAGAAGAGAGGAAAAT	153
TRINITY_DN15000_c0_g1_i2	ct06629	p3	(TTC)4	3233	3245	TCCAGAAAACATCAAGTAAGG	ATTTAAGTTCTCCTGCAGCTT	146
TRINITY_DN13420_c0_g1_i2	ct07308	p3	(TGA)4	712	724	AATATGCTTGACATAGCTTCG	GACCTGTACAACATGTTACCAA	149
TRINITY_DN13420_c0_g1_i2	ct07308	p6	(AGAGAA)3	4048	4066	AGAGGTTGGAGCTACCTAGTG	TCTCAATTTCTGCTTTGTTTC	146
TRINITY_DN13466_c0_g1_i1	ct14927	p3	(GCT)4	1669	1681	TTGGGCATCAAATATGTTTAC	AGTGACAATAACCAATTCACG	145
TRINITY_DN13409_c1_g1_i1	ct12608	p3	(AGA)4	277	289	GAAGCATGATGTGTGACAATA	TCAACATTCACAAGAACCTTT	148
TRINITY_DN13451_c0_g1_i2	ct06217	p4	(AAAT)3	86	98	GACTGAGGCAGAAAATTTGTA	AAGGTTCCTTTTGCTTTGTAT	153
TRINITY_DN13413_c0_g1_i1	ct03118	p2	(GA)6	3100	3112	GAAGAAGGGAATCTGAATCTG	GAAAAAGTAACAGTAACGAGCA	148
TRINITY_DN13454_c0_g1_i1	ct23164	p3	(ATC)6	312	330	GCAAGACAATAGACCCATAAA	CTGATACAATTGTTCCTTCCA	147
TRINITY_DN13454_c0_g1_i1	ct23164	p3	(CTT)5	922	937	GACAAGGAACAGATGAGAACA	TCTCTTCACCCATTCATAAAA	153
TRINITY_DN13454_c0_g1_i2	ct28185	p3	(ATC)6	312	330	GCAAGACAATAGACCCATAAA	CTGATACAATTGTTCCTTCCA	147
TRINITY_DN13454_c0_g1_i2	ct28185	p3	(CTT)5	2137	2152	GACAAGGAACAGATGAGAACA	TCTCTTCACCCATTCATAAAA	153
TRINITY_DN13410_c0_g1_i1	ct04525	p3	(TCT)6	1461	1479	GTGTCAAGAGGGTACAAGATG	CTACCAAGCCATACAACCTT	153
TRINITY_DN13436_c0_g1_i1	ct14855	p3	(TGC)4	1121	1133	AACAATCCAAGTATCGTGAGA	TTGTTACAAATACGGGTTTTC	151
TRINITY_DN13483_c0_g1_i1	ct18596	p4	(ATAA)3	1090	1102	CTTCCAAAGAAGTATGACGTG	AAACTCACCACAACACAAAAC	162
TRINITY_DN13450_c0_g2_i1	ct01666	p4	(TCCT)4	154	170	TTTCAACTCCAACTTTCTCAA	ATGAATTCCGTACACTCTGAA	150
TRINITY_DN13450_c0_g2_i1	ct01666	p5	(AGAAA)3	1652	1667	CTAATAGGGGTGTTTATGCAA	GCTTCTACAAGTTTTCCAGGT	156
TRINITY_DN13450_c0_g2_i2	ct18940	p4	(TCCT)4	154	170	TTTCAACTCCAACTTTCTCAA	ATGAATTCCGTACACTCTGAA	150
TRINITY_DN13450_c0_g2_i2	ct18940	p5	(AGAAA)3	2144	2159	CTAATAGGGGTGTTTATGCAA	GCTTCTACAAGTTTTCCAGGT	156
TRINITY_DN13470_c1_g4_i1	ct01668	p3	(AGA)4	331	343	TGTGAAAATAGGTATGGCACT	ACTCTCCATTGTTCCTAAACC	155
TRINITY_DN13470_c1_g4_i1	ct01668	p4	(ATTT)3	66	78	TGAAAGTACGAAGAAAGTTGAG	CTGTTCGTTAAGGACAAACAC	132
TRINITY_DN13465_c0_g1_i1	ct23402	p3	(TGC)4	458	470	AAGCCAGTGACATTTGTAGAG	AATTCTTTTGAGAGCCTTGTT	150
TRINITY_DN13465_c0_g1_i2	ct23476	p3	(TGC)4	458	470	AAGCCAGTGACATTTGTAGAG	AATTCTTTTGAGAGCCTTGTT	150
TRINITY_DN13465_c0_g1_i3	ct23627	p3	(TGC)4	458	470	AAGCCAGTGACATTTGTAGAG	AATTCTTTTGAGAGCCTTGTT	150
TRINITY_DN13468_c0_g1_i1	ct16121	p4	(TGCA)3	189	201	CAAGTGGCAGAATATAGCAGT	TTGATGTGGCAAAGTTTATCT	147
TRINITY_DN13468_c0_g1_i1	ct16121	p4	(AAAG)3	1322	1334	ATGCTGTTCTTCTGAAACTGA	CAGAGGAAAACAGAACACAAC	146
TRINITY_DN13468_c0_g1_i2	ct04526	p4	(AAAG)3	1833	1845	ATGCTGTTCTTCTGAAACTGA	CAGAGGAAAACAGAACACAAC	146
TRINITY_DN13468_c0_g1_i3	ct04527	p4	(AAAG)3	1933	1945	ATGCTGTTCTTCTGAAACTGA	CAGAGGAAAACAGAACACAAC	146
TRINITY_DN13468_c0_g1_i5	ct04528	p4	(AAAG)3	2215	2227	ATGCTGTTCTTCTGAAACTGA	CAGAGGAAAACAGAACACAAC	146
TRINITY_DN15092_c0_g2_i3	ct15096	p2	(GA)7	1834	1848	TGAGTGTTCCAAGTTGTTTCT	TCATTGCTCTTATCCTATGGT	141
TRINITY_DN13477_c0_g1_i1	ct07309	p3	(CAA)5	275	290	CAACTTTTTCAACGATGTCTT	ACCTGAGCATGAATTTGTCTA	147
TRINITY_DN13447_c0_g1_i1	ct13322	p6	(CTCTTC)3	232	250	AACCATTTCACCATTTCTTCT	ACAATGGAAGAGGAGACAGTT	147
TRINITY_DN13449_c0_g2_i1	ct07310	p4	(TTAA)3	1350	1362	TAATTGGCAGTACCTGTGAAA	CGATCAGAACTGGATTATTGA	141
TRINITY_DN13449_c0_g2_i2	ct24198	p4	(TTAA)3	2401	2413	TAATTGGCAGTACCTGTGAAA	CGATCAGAACTGGATTATTGA	141
TRINITY_DN13479_c0_g1_i1	ct30326	p3	(TTC)5	79	94	TTTCATAACAGCTCTTTTTCG	GAACAGCAAATTCAGGATCTA	157
TRINITY_DN13479_c0_g1_i1	ct30326	p4	(TTAA)3	721	733	CGAGAGATAATTGGTGTACGA	CGTCAGCTACAGTAACACCAG	148
TRINITY_DN13479_c0_g1_i2	ct31304	p3	(TTC)5	79	94	TTTCATAACAGCTCTTTTTCG	GAACAGCAAATTCAGGATCTA	157
TRINITY_DN13479_c0_g1_i2	ct31304	p4	(TTTA)3	1401	1413	TGTGGTTTCTGAAGTATTGCT	AGATTGCACTTGCCATAAATA	161
TRINITY_DN13479_c0_g1_i3	ct32313	p3	(TTC)5	79	94	TTTCATAACAGCTCTTTTTCG	GAACAGCAAATTCAGGATCTA	157
TRINITY_DN13479_c0_g1_i3	ct32313	p4	(TTAA)3	721	733	CGAGAGATAATTGGTGTACGA	CGTCAGCTACAGTAACACCAG	148
TRINITY_DN13479_c0_g1_i3	ct32313	p4	(TTTA)3	2375	2387	TGTGGTTTCTGAAGTATTGCT	AGATTGCACTTGCCATAAATA	161
TRINITY_DN13479_c0_g1_i4	ct28976	p3	(TTC)5	79	94	TTTCATAACAGCTCTTTTTCG	GAACAGCAAATTCAGGATCTA	157
TRINITY_DN13484_c1_g1_i1	ct00068	p3	(AGT)4	214	226	TTACAAAGGTGAAGAAGGTCA	ACTTTCTCGTTCCCAACTAAC	148
TRINITY_DN13472_c0_g1_i2	ct14634	p3	(GAA)4	3751	3763	AAGGTGGTGAAGGGAGAG	CAAACAAACCCTAGCTAAACC	162
TRINITY_DN13482_c0_g1_i1	ct00069	p3	(CGT)4	2019	2031	TTTCAGCTTTGAACGTGATAC	ACCCTAGACGATGACTTTTTC	199
TRINITY_DN24184_c0_g1_i1	ct37400	p3	(AGA)8	33	57	TGTGTCAGTGTGTGATTGAAA	AAATGGAAGATCCAGTACGTT	148
TRINITY_DN13474_c0_g1_i1	ct05634	p4	(AAAG)3	3720	3732	TGAGTTTGTAGCACAAGAAGC	GATTCTTGTGGTTGTAGGAAA	149
TRINITY_DN13474_c0_g1_i3	ct05636	p4	(AAAG)3	2831	2843	TGAGTTTGTAGCACAAGAAGC	GATTCTTGTGGTTGTAGGAAA	149
TRINITY_DN24111_c0_g1_i1	ct37401	p3	(AGA)4	584	596	TTTGAGTCTCAGGATTGAGC	CGCGTTAATAACTGAGTGGTA	160
TRINITY_DN13404_c0_g1_i2	ct32428	p4	(CAAG)3	297	309	CCGACCAACATGTAAGTAAAC	TCCTTTCGATGTGTGATAAAT	140
TRINITY_DN13404_c0_g1_i2	ct32428	p5	(ATAAT)3	706	721	TTCTACCCACTCACTCACACT	CTCCTCCAGTATCTCCATTTT	159
TRINITY_DN13404_c0_g1_i3	ct29722	p4	(CAAG)3	297	309	CCGACCAACATGTAAGTAAAC	TCCTTTCGATGTGTGATAAAT	140
TRINITY_DN13404_c0_g1_i5	ct36250	p4	(CAAG)3	297	309	CCGACCAACATGTAAGTAAAC	TCCTTTCGATGTGTGATAAAT	140
TRINITY_DN13404_c0_g1_i5	ct36250	p5	(ATAAT)3	706	721	TTCTACCCACTCACTCACACT	CTCCTCCAGTATCTCCATTTT	159
TRINITY_DN13403_c0_g1_i1	ct14358	p3	(TCA)4	1116	1128	CTGACGCTTTCTGAGTATTTG	TGCAGTTATCTGTAAGGGATG	152
TRINITY_DN13403_c0_g1_i1	ct14358	p3	(TCT)4	1999	2011	CACAGCTCAATGTCCAGAG	CCCTCACATTTAGAATCAGTG	149
TRINITY_DN13414_c0_g1_i1	ct16694	p4	(CTTT)3	1130	1142	ACAAAATTACGTGCTATTCCA	CGGTTATTTGTCCGATGA	162
TRINITY_DN13414_c0_g1_i3	ct26264	p4	(CTTT)3	1588	1600	ACAAAATTACGTGCTATTCCA	CGGTTATTTGTCCGATGA	162
TRINITY_DN13421_c0_g2_i1	ct01673	p4	(AGAA)3	870	882	CTCTGGTTGGTATGGTTACAA	GCATAGTAGTCCTTCCCATTT	150
TRINITY_DN13444_c1_g1_i2	ct25464	p6	(CAATTT)3	194	212	AATCCAACTCCAAGGTATCAT	AAGCCATTGTCACAAAACTAA	152
TRINITY_DN13485_c0_g1_i1	ct26097	p3	(GAA)4	697	709	ATGCATATCGTCGTTCTCTTA	TTGTTCAGTTGATTCCTCACT	149
TRINITY_DN13457_c0_g2_i1	ct17379	p3	(TTC)4	155	167	CAATTTCCGTTTCTATTCACA	CCAAGGTAAGAACAAGAAGGT	151
TRINITY_DN13457_c0_g2_i4	ct13245	p3	(TTC)4	155	167	CAATTTCCGTTTCTATTCACA	CCAAGGTAAGAACAAGAAGGT	151
TRINITY_DN13471_c0_g2_i1	ct14900	p2	(GT)8	107	123	GAGAGAGAAAGAGAGGTTGGA	CTCTCTCTTCAAATGCACAAC	150
TRINITY_DN13471_c0_g2_i1	ct14900	p2	(AG)8	153	169	TCTCTTTCTCTCTCTGGTGTG	AGAGAGAGCAGTGTCTGTGTG	143
TRINITY_DN13471_c0_g2_i2	ct23460	p2	(GT)8	107	123	GAGAGAGAAAGAGAGGTTGGA	CTCTCTCTTCAAATGCACAAC	150
TRINITY_DN13471_c0_g2_i2	ct23460	p2	(AG)8	153	169	TCTCTTTCTCTCTCTGGTGTG	AGAGAGAGCAGTGTCTGTGTG	143
TRINITY_DN13480_c0_g2_i1	ct21181	p6	(AGAGCC)3	1076	1094	GAACACATTCGACAATCTCAC	CTTCCAACAAGCTTCTCAAG	155
TRINITY_DN13480_c0_g1_i2	ct12227	p6	(AGAGCC)3	2296	2314	GAACACATTCGACAATCTCAC	CTTCCAACAAGCTTCTCAAG	155
TRINITY_DN13480_c0_g1_i3	ct12228	p6	(AGAGCC)3	2209	2227	GAACACATTCGACAATCTCAC	CTTCCAACAAGCTTCTCAAG	155
TRINITY_DN13480_c0_g1_i4	ct12229	p6	(AGAGCC)3	1260	1278	GAACACATTCGACAATCTCAC	CTTCCAACAAGCTTCTCAAG	155
TRINITY_DN11225_c0_g1_i1	ct07314	p2	(AG)7	2904	2918	GAACCACTAAGGAAAAAGCTC	CCTCTCCTCTCTCTCCTCTCT	150
TRINITY_DN11225_c0_g1_i1	ct07314	p2	(GA)6	2918	2930	GCTCGTAACATATTCTGCATC	GTTGCTTGGAGAACTCTCTG	148
TRINITY_DN11299_c0_g1_i1	ct24085	p3	(GAA)4	977	989	CTGCCACTCAAGATAGTGAAG	TAACGTCACAATCCTCACACT	153
TRINITY_DN11299_c0_g1_i1	ct24085	p5	(TCTGT)5	97	122	CTCAATCCATAACCTCACAAA	CCGAAAGCTGAATAAAGAAGT	151
TRINITY_DN11245_c0_g1_i1	ct20421	p3	(GCG)5	1130	1145	GAGAGAGAGAACGAGGAAGAG	CTCAGATTCAGATCCCATCTA	134
TRINITY_DN11245_c0_g1_i1	ct20421	p4	(TCCT)3	309	321	AAATGGCTACATTATCAATCG	TAGGATGAACACATTCACACA	152
TRINITY_DN11212_c0_g1_i1	ct20812	p5	(AGAAG)4	92	112	TAACCTTATTGTGATCCATCC	GAGCTTCAACTTCACACTTTG	148
TRINITY_DN11212_c0_g1_i1	ct20812	p5	(ATTCA)3	1021	1036	CTACATGAAGAAACAGGAAGG	TGAGCAGGTAAAGAAAAGAAA	155
TRINITY_DN11212_c0_g1_i1	ct20812	p5	(TCTTT)3	1038	1053	CTACATGAAGAAACAGGAAGG	TAGTGCAGTGCAGTGAGCA	168
TRINITY_DN11215_c0_g1_i1	ct24804	p4	(TTTA)3	1166	1178	TCAATGGATTATGGAATGAGT	CGTTGTGTCCTAGGAAAATAATA	158
TRINITY_DN11215_c0_g1_i2	ct24746	p4	(TTTA)3	1065	1077	TCAATGGATTATGGAATGAGT	CGTTGTGTCCTAGGAAAATAATA	158
TRINITY_DN11215_c0_g1_i4	ct25590	p4	(TTTA)3	3276	3288	TCAATGGATTATGGAATGAGT	CGTTGTGTCCTAGGAAAATAATA	158
TRINITY_DN11244_c0_g1_i1	ct31817	p3	(GGC)5	1055	1070	GATTGGACGATGTGATGATAG	AATTCTCAATTGATTCCCATC	175
TRINITY_DN11201_c0_g1_i1	ct00070	p6	(ATCATT)3	1747	1765	GTATTTCTGGAACAATGGACA	CCCGTCAACCTACACTATAAA	153
TRINITY_DN11291_c0_g1_i1	ct12477	p3	(TCA)6	132	150	CTTTTGGTACCGTTTTCTCTT	TTAGGTCTGTTCTGTGAAGGA	149
TRINITY_DN11291_c0_g1_i1	ct12477	p3	(TCT)6	270	288	AATTCAGTTTCAAACACCAGA	TGCTACAAGCATGAAGTATGA	146
TRINITY_DN11291_c0_g1_i1	ct12477	p3	(TAT)4	1724	1736	ATTGTAAAGTCTGCAACAACC	AATTGCACAAGTATGATGGAC	160
TRINITY_DN11293_c0_g1_i1	ct01674	p3	(AGC)4	1699	1711	GAAAGCTCGTAATCCTTCAGT	CAGTGGTTTTACAATTGGCTA	152
TRINITY_DN11216_c0_g1_i1	ct22573	p4	(AAAT)3	625	637	GAGATCCACGGAGTAAAGTCT	CTATTTTCATGGTTCCTCCTT	139
TRINITY_DN11216_c0_g1_i2	ct22641	p4	(AAAT)3	789	801	GAGATCCACGGAGTAAAGTCT	CTATTTTCATGGTTCCTCCTT	139
TRINITY_DN11264_c0_g2_i1	ct32541	p5	(ATATT)4	184	204	TAACCATTGTGAAGGAAGAAA	GGTTTAGGGAGAATTGAAGAG	165
TRINITY_DN11251_c0_g1_i1	ct36342	p3	(AGA)5	479	494	ATGATTGCATGGATAGAGAAG	CTTATGCATGCTTAGCACTTT	136
TRINITY_DN11277_c0_g1_i1	ct06633	p3	(TAG)4	292	304	CATACAATAGGACCCAAACAA	TGTTTGGCAGAGAAGAGAAT	155
TRINITY_DN11277_c0_g1_i1	ct06633	p3	(GTG)5	1724	1739	GCCCTAACAATTTAAGTCCAG	CTTCTTCCAATAACCCTAACG	186
TRINITY_DN11277_c0_g1_i1	ct06633	p4	(TAAT)3	266	278	CATACAATAGGACCCAAACAA	TGTTTGGCAGAGAAGAGAAT	155
TRINITY_DN11242_c0_g1_i2	ct13570	p4	(CAAC)3	682	694	GTTTTCTCTACCTCAGCCAAT	CTTTGTTTGGTATTCATGTGG	152
TRINITY_DN11280_c0_g1_i1	ct37746	p5	(CATTA)3	739	754	CCACCCAAATAAATCATGTAA	GTTTCGGAGTATGATTTCCTT	166
TRINITY_DN11274_c0_g1_i3	ct06634	p6	(AAAAAG)3	1615	1633	GATGAGGAATGAGGTTTCAG	CACAACTCCACATTATTTCTTT	150
TRINITY_DN11239_c0_g1_i1	ct07315	p3	(TTA)4	1739	1751	GTCCCTATCTCCTTGCTACAT	CACTGGTCAACTTGATGATTT	147
TRINITY_DN11226_c0_g2_i2	ct18207	p6	(GGAGGC)3	225	243	GAAGCTTGTAGTGTTGTCAGC	GGATGGTACCTGTGACTGAT	159
TRINITY_DN11240_c0_g1_i1	ct37747	p3	(GGT)4	798	810	GTGGATGTTCTTCACAAGGT	GCCACCTGTTTATCCATATCT	149
TRINITY_DN11240_c1_g1_i1	ct00073	p3	(CCA)4	1621	1633	TGTGGATTGCAAGTCTTTTAG	GGTGGTGGCGAATATACA	159
TRINITY_DN11240_c1_g1_i1	ct00073	p3	(CAC)4	1856	1868	TACTCCCCACCACCTCCT	TGGGGGTGGAGAATAAAC	153
TRINITY_DN11240_c1_g1_i1	ct00073	p3	(CAC)4	1898	1910	CACCACCTCCACCATCAC	GGAGGTGGGGAATAAACA	103
TRINITY_DN11297_c0_g1_i1	ct37749	p5	(AGGGA)3	926	941	AACTCATCAGTTGGCAGAATA	GAAACACAGGGTCATTTATCA	160
TRINITY_DN11297_c0_g2_i1	ct07318	p5	(AGGGA)3	2379	2394	AACTCATCAGTTGGCAGAATA	GAAACACAGGGTCATTTATCA	160
TRINITY_DN11232_c0_g1_i1	ct18169	p3	(TAT)4	1169	1181	ATGACCTTCAACAGTCTGTCA	AAGGCATTATTGATCAGCATA	129
TRINITY_DN11222_c0_g1_i1	ct03119	p2	(GA)9	117	135	TATTGTTCTGTGTTTGGCTTT	TCAGTAAATTGTCCTCATTGC	144
TRINITY_DN11283_c0_g1_i1	ct14735	p5	(CCAAA)3	31	46	TGTGACCTCAGCTTGATTTAT	ATTTTGCTGCTGTTATTCTTG	164
TRINITY_DN11283_c0_g1_i1	ct14735	p5	(TTAGA)3	103	118	TGTGACCTCAGCTTGATTTAT	ATTTTGCTGCTGTTATTCTTG	164
TRINITY_DN11236_c0_g1_i2	ct07319	p6	(ATTACA)3	59	77	CTCCAAATTCCAATTCTTTCT	TAGCATCATAAGGAGTTGCTC	152
TRINITY_DN11204_c0_g1_i1	ct07320	p3	(ATC)4	1054	1066	TGACTTAAAAGAAGGTGCTTG	GCCATTTGTTTCTCATTCTTA	142
TRINITY_DN11259_c0_g1_i1	ct29758	p3	(TTC)4	524	536	AAAATCTAATCATCGCTGTCA	ATCAAAGCAATGTCACTCATT	152
TRINITY_DN11259_c0_g1_i2	ct32859	p3	(TTC)4	899	911	AAAATCTAATCATCGCTGTCA	ATCAAAGCAATGTCACTCATT	152
TRINITY_DN11205_c0_g1_i1	ct05637	p3	(TGC)4	402	414	AAAACCCTAATTCCCCTATTC	GAGGAACTTGAGGAAGTGCT	141
TRINITY_DN11255_c0_g2_i1	ct07321	p3	(CAT)6	819	837	ATCATCATCTTCATCACTCCA	CGTGAAAGAGAATGATAGCAG	148
TRINITY_DN11255_c0_g2_i1	ct07321	p3	(TCC)4	887	899	AAGTTATCAAGTTCCGACCAT	TAAAGGAAAAACTCCGTTCTC	151
TRINITY_DN11255_c0_g2_i1	ct07321	p4	(TTCA)4	273	289	GCAAAATTTCTGACATGAATC	ACTCATATTTTGTGGGCAATA	149
TRINITY_DN11250_c0_g1_i1	ct04534	p2	(TC)7	54	68	ACAAAACACCACAGCTCATAG	GATCCTCAAAGCTTACCTCTC	172
TRINITY_DN11250_c0_g1_i1	ct04534	p3	(GAG)4	1445	1457	CAGAGGATTACTAGCAAGCTG	CAGTGCTTTGATCTCATTCAT	153
TRINITY_DN11250_c0_g1_i2	ct04535	p2	(TC)7	54	68	ACAAAACACCACAGCTCATAG	ATTCACTCTCACACTTCTCCA	179
TRINITY_DN11250_c0_g1_i2	ct04535	p3	(GAG)4	1360	1372	CAGAGGATTACTAGCAAGCTG	CAGTGCTTTGATCTCATTCAT	153
TRINITY_DN11263_c0_g2_i1	ct30866	p3	(GAA)4	931	943	TTAATGTGCGAGGACTAGATT	ACAAACAACCAAATAACTTGC	150
TRINITY_DN11263_c0_g2_i2	ct33510	p3	(GAA)4	1123	1135	TTAATGTGCGAGGACTAGATT	ACAAACAACCAAATAACTTGC	150
TRINITY_DN11263_c0_g2_i2	ct33510	p4	(ATTA)3	777	789	TGATTTTGGGGCTATCTTC	TTACTCAATTGAACCGTGAAT	182
TRINITY_DN11292_c0_g1_i1	ct37752	p4	(TTAT)3	396	408	GTTGGAACTCACCCCTATAGTA	GAGTACTCCCCAATCCATTAC	148
TRINITY_DN11231_c0_g1_i2	ct07114	p3	(GCT)4	1350	1362	AGTGGGGTGACAAATGATAGT	AGGAGAGCATGCTAAAGAAGT	123
TRINITY_DN11233_c0_g1_i1	ct06635	p3	(TGA)4	3084	3096	TGATGAGGTTAAGGTTAGCTG	TTTATCTGCCTTTGTTTCATC	154
TRINITY_DN11233_c0_g1_i2	ct06636	p3	(TGA)4	3457	3469	TGATGAGGTTAAGGTTAGCTG	TTTATCTGCCTTTGTTTCATC	154
TRINITY_DN11223_c0_g1_i1	ct15386	p6	(AAAATC)3	2168	2186	GCAAGTCAGAATGAAATCAAC	TCTGTTACCATAACTTGCCATA	132
TRINITY_DN11294_c0_g2_i1	ct01676	p3	(TCA)5	71	86	CCCAAAAATGGTGAAGATTTA	CTAGTTGCATGAAGTTGGTTC	124
TRINITY_DN11295_c1_g1_i1	ct37757	p3	(TCT)4	879	891	GTGCAACCTTCTCTTCTTCTT	AGGTCAAACTAACACATAAAACA	151
TRINITY_DN11296_c0_g1_i1	ct23567	p2	(AT)6	193	205	TTGTGCAAGCTAGCTAAGAGT	AGGAGGAGCTTCTTGTTTTAG	145
TRINITY_DN11296_c0_g1_i1	ct23567	p3	(TCA)4	818	830	ACAACAATCCTTCATTCATTG	TTATGCACATTGTCTGTTTGA	145
TRINITY_DN11296_c0_g1_i1	ct23567	p3	(AAC)4	893	905	TCAAACAGACAATGTGCATAA	ATGAGTGTAGTGTTGCTCCTG	155
TRINITY_DN11209_c0_g2_i1	ct32876	p3	(TTC)5	385	400	TGTGGATTCTATTATCGGAAG	GCGATAAATATGAAAGGAGGT	155
TRINITY_DN11209_c0_g2_i1	ct32876	p3	(ATT)4	485	497	TCTTCTTCTTCATGTTTCTGG	CCGAAGATAAAAATTAGCAAG	147
TRINITY_DN11209_c0_g2_i2	ct33018	p3	(TTC)5	539	554	TGTGGATTCTATTATCGGAAG	GCGATAAATATGAAAGGAGGT	155
TRINITY_DN11209_c0_g2_i2	ct33018	p3	(ATT)4	639	651	TCTTCTTCTTCATGTTTCTGG	CCGAAGATAAAAATTAGCAAG	147
TRINITY_DN11209_c0_g2_i2	ct33018	p5	(CAAAC)3	157	172	CCCCTATTTAAATTCCAGAAA	TAGTAATTCCCAAATGACTCG	154
TRINITY_DN11286_c0_g2_i1	ct07324	p3	(AAG)4	3219	3231	GTACGGTAAAAGAGTGAAACG	AATTTTTCCTGTTCCTACCAA	141
TRINITY_DN11286_c0_g2_i2	ct23286	p4	(AAAT)3	1101	1113	TCTTTTTCTTTCGTTCTGATG	CAAAGCGTTGTCTATTTTGTT	170
TRINITY_DN11285_c0_g1_i3	ct23159	p3	(TAT)6	417	435	CACCACGGTGACTTCTATGT	TTTGTGAAGGAGTTAGAGCAG	153
TRINITY_DN36175_c0_g1_i1	ct34224	p3	(AAG)4	191	203	GTCATCAGCATTTCTTCCATA	GAGCATTCTTCAGTGCTAGAG	149
TRINITY_DN36119_c0_g1_i1	ct37768	p2	(CA)6	106	118	ATTTGGATGAGCTTAAGAAAG	TCTGTAAGGCCAGCGTAG	140
TRINITY_DN22220_c5_g1_i1	ct17010	p3	(GAG)5	892	907	AAGGAGTTTAGAGAAGGACGA	TAAACTTCATTTCTGGCACTT	174
TRINITY_DN22220_c5_g1_i1	ct17010	p4	(AAAG)5	56	76	GCATTCGGTTAACAATACAAT	TGTGCTTCTTGTAAATCTTTTG	157
TRINITY_DN22220_c5_g1_i1	ct17010	p4	(AATC)3	1715	1727	CTCTCAGACAAGCATTACCTC	TTTGTAGAAAACAAGGCAAAC	173
TRINITY_DN22220_c5_g2_i1	ct15678	p4	(TAAA)4	1674	1690	AAATATTACCTCGCCAAAATG	CCAAGTACACCTGAAGAGTGA	151
TRINITY_DN22220_c7_g5_i4	ct04537	p4	(CAAG)3	1027	1039	TCATTACAACAAGGAATGGAG	TCAGTAAAACCTTCACTTGGA	145
TRINITY_DN22220_c7_g5_i4	ct04537	p4	(TATT)3	2730	2742	ACACCAGATTTTTATGGTTACA	TCAGCACATGATTTGGTTAAT	158
TRINITY_DN22220_c7_g5_i5	ct04538	p4	(CAAG)3	1027	1039	TCATTACAACAAGGAATGGAG	TCAGTAAAACCTTCACTTGGA	145
TRINITY_DN22220_c7_g5_i7	ct04539	p4	(CAAG)3	1027	1039	TCATTACAACAAGGAATGGAG	TCAGTAAAACCTTCACTTGGA	145
TRINITY_DN22220_c7_g5_i9	ct04540	p4	(CAAG)3	1027	1039	TCATTACAACAAGGAATGGAG	TCAGTAAAACCTTCACTTGGA	145
TRINITY_DN22220_c7_g5_i12	ct04541	p3	(CAT)4	1494	1506	AATTTTGGAAACCTTAAGTGC	CATTGAGTATTTTGAGCTTGC	145
TRINITY_DN22220_c7_g5_i12	ct04541	p5	(TTTTC)3	2504	2519	GATCACGATATTGAGAACCAT	GCAACTGTATTGAGGAGAACA	147
TRINITY_DN22245_c1_g2_i2	ct04542	p2	(AG)6	3824	3836	GATCACGATTTCAGATTTCAG	CAGAAAAAGAGGGTTACCATT	137
TRINITY_DN22247_c1_g1_i1	ct28823	p2	(TC)8	36	52	ATGGTATCATAGAGCCCTTTC	AGTTTAATCGAAAGAGGATGG	142
TRINITY_DN22247_c1_g1_i5	ct32007	p2	(TC)8	36	52	ATGGTATCATAGAGCCCTTTC	AGTTTAATCGAAAGAGGATGG	142
TRINITY_DN22247_c1_g1_i6	ct06815	p2	(TC)8	36	52	ATGGTATCATAGAGCCCTTTC	AGTTTAATCGAAAGAGGATGG	142
TRINITY_DN22240_c3_g3_i2	ct11577	p3	(AAT)4	92	104	ACATGTTTGCTCGGTTAAATA	TCTGTAGTGATGGTTCTAGGC	162
TRINITY_DN22240_c3_g6_i3	ct37799	p4	(AGTG)3	263	275	AGTTGAAGATGTTACCCCAGT	TGCTGCTTCTTCACTTTATTC	142
TRINITY_DN22240_c3_g6_i5	ct36992	p4	(AGTG)3	341	353	ACCAGCAAGTTGAAGATGTTA	TGCTGCTTCTTCACTTTATTC	148
TRINITY_DN22240_c3_g6_i6	ct34676	p4	(AGTG)3	372	384	ACCAGCAAGTTGAAGATGTTA	TGCTGCTTCTTCACTTTATTC	148
TRINITY_DN22240_c3_g6_i7	ct37800	p4	(AGTG)3	233	245	ACCAGCAAGTTGAAGATGTTA	TGCTGCTTCTTCACTTTATTC	148
TRINITY_DN22217_c4_g1_i2	ct22508	p3	(CGG)4	889	901	CTTCTTGATCTGCTGTTTCTC	CTCTCTCCTCCATCCTCCT	116
TRINITY_DN22217_c4_g1_i2	ct22508	p4	(ACCC)3	587	599	TCAAGAGCTCTCTGTAAGCAG	TATTACGCCAGGGATTTTATT	188
TRINITY_DN22217_c4_g1_i2	ct22508	p4	(GAAT)5	1117	1137	GGTGAGAGACATTGTGTTTGT	CTCCTCACACCTCTCCTTAGT	147
TRINITY_DN22217_c5_g1_i3	ct34127	p4	(GGAG)3	436	448	ATCAGGTGTGATTACCAAAGA	ACTATATCATGCCAACACAGG	149
TRINITY_DN22217_c5_g1_i7	ct32562	p4	(GGAA)3	1878	1890	GAAAAATCATTAGACGCCATT	TTTTATCAGTACCGAAAGTGC	146
TRINITY_DN22217_c8_g1_i1	ct24574	p3	(AAG)5	1527	1542	GACTTCACTTGCAGTAATTGG	TTCATTCTCCCTTATCTCTCC	154
TRINITY_DN22217_c8_g1_i1	ct24574	p4	(GAAT)5	1562	1582	GAATCACTAGAACTGCAGCAT	CATCTCCTAATTCTCCCTCTC	150
TRINITY_DN22217_c8_g1_i1	ct24574	p4	(GAAG)4	1585	1601	GAATCACTAGAACTGCAGCAT	TCATCTCCTAATTCTCCCTCT	151
TRINITY_DN22217_c10_g1_i1	ct37813	p3	(CTG)4	748	760	AAGACTCAAAGCACTAAAAACC	AAAGGAGATTGCTAGAGATGG	148
TRINITY_DN22217_c11_g1_i1	ct37814	p3	(TGT)4	562	574	TGCTTTATGCAGACATGTAGA	CTAACTTCATGTCGCCTCTTA	150
TRINITY_DN22215_c2_g1_i4	ct04545	p4	(AGAA)3	492	504	AATTTGAGTTTCCTCATTGTG	CGAAGCATTGTTACATCTTTT	143
TRINITY_DN22215_c2_g1_i5	ct04546	p3	(CTT)5	3067	3082	CTTGCATATCCAATAACGAAG	TTCTTCATTGGTCTCACAAAC	151
TRINITY_DN22215_c2_g1_i5	ct04546	p4	(TTTC)3	66	78	CTCTCTTCCTCCTCAAATGTC	GAACATGAATGGAATTGGTAA	156
TRINITY_DN22215_c2_g1_i5	ct04546	p5	(TTGAA)3	286	301	ATTTCATGATGCCATTTACTG	ACAGAAGAAACGGAAAAGGT	152
TRINITY_DN22215_c2_g1_i5	ct04546	p6	(TCCTCT)3	3087	3105	CTTGCATATCCAATAACGAAG	TTCTTCATTGGTCTCACAAAC	151
TRINITY_DN22215_c2_g1_i9	ct04547	p3	(CTT)5	2951	2966	CTTGCATATCCAATAACGAAG	TTCTTCATTGGTCTCACAAAC	151
TRINITY_DN22215_c2_g1_i9	ct04547	p4	(TTTC)3	66	78	CTCTCTTCCTCCTCAAATGTC	GAACATGAATGGAATTGGTAA	156
TRINITY_DN22215_c2_g1_i9	ct04547	p5	(TTGAA)3	286	301	ATTTCATGATGCCATTTACTG	ACAGAAGAAACGGAAAAGGT	152
TRINITY_DN22215_c2_g1_i9	ct04547	p6	(TCCTCT)3	2971	2989	CTTGCATATCCAATAACGAAG	TTCTTCATTGGTCTCACAAAC	151
TRINITY_DN22206_c1_g1_i1	ct13669	p4	(GAAG)3	433	445	CTTCTCCAAACAAAAACTGTG	CAAGTTCCATAAAATCTGTGC	151
TRINITY_DN22206_c1_g1_i1	ct13669	p4	(AGAA)3	1336	1348	GATGCGAACACAAAATTTAAG	AATCTCTAGCATGGGAGTCTT	149
TRINITY_DN22206_c1_g1_i1	ct13669	p4	(TAAC)4	3308	3324	TCAACTCAAGGAAAAACAGAA	TGCACACTCAATGTTTTCAT	156
TRINITY_DN22206_c1_g1_i2	ct13670	p4	(GAAG)3	433	445	CAAGTAGAATTCCTCCCTGAT	TTAATTGAAGACAATGCTGCT	149
TRINITY_DN22206_c1_g1_i3	ct13671	p4	(GAAG)3	433	445	CAAGTAGAATTCCTCCCTGAT	TTAATTGAAGACAATGCTGCT	149
TRINITY_DN22206_c1_g1_i3	ct13671	p4	(AGAA)3	1336	1348	ACGTGAGATAGGAACACAAAA	AATCTCTAGCATGGGAGTCTT	154
TRINITY_DN22206_c1_g1_i4	ct13672	p4	(GAAG)3	433	445	CTTCTCCAAACAAAAACTGTG	CAAGTTCCATAAAATCTGTGC	151
TRINITY_DN22206_c1_g1_i4	ct13672	p4	(AGAA)3	1336	1348	GATGCGAACACAAAATTTAAG	AATCTCTAGCATGGGAGTCTT	149
TRINITY_DN22206_c1_g1_i4	ct13672	p4	(TAAC)4	3222	3238	TCAACTCAAGGAAAAACAGAA	TGCACACTCAATGTTTTCAT	156
TRINITY_DN22206_c1_g1_i5	ct13673	p4	(GAAG)3	433	445	CTTCTCCAAACAAAAACTGTG	CAAGTTCCATAAAATCTGTGC	151
TRINITY_DN22206_c1_g1_i5	ct13673	p4	(AGAA)3	1336	1348	GATGCGAACACAAAATTTAAG	AATCTCTAGCATGGGAGTCTT	149
TRINITY_DN22206_c1_g1_i5	ct13673	p4	(TAAC)4	3344	3360	TCAACTCAAGGAAAAACAGAA	TGCACACTCAATGTTTTCAT	156
TRINITY_DN22206_c1_g1_i12	ct13674	p4	(GAAG)3	412	424	TCTTTAAGGAGTGTTTGCTTG	TCTGTGCCTGACTTTAGAATG	160
TRINITY_DN22206_c1_g1_i13	ct13675	p4	(GAAG)3	433	445	CAAGTAGAATTCCTCCCTGAT	TTAATTGAAGACAATGCTGCT	149
TRINITY_DN22206_c1_g1_i18	ct13676	p4	(GAAG)3	737	749	CTTCTCCAAACAAAAACTGTG	CAAGTTCCATAAAATCTGTGC	151
TRINITY_DN22206_c1_g1_i18	ct13676	p4	(AGAA)3	1640	1652	GATGCGAACACAAAATTTAAG	AATCTCTAGCATGGGAGTCTT	149
TRINITY_DN22222_c2_g2_i2	ct01680	p6	(TTAGTT)3	724	742	TTTTCCTTTCTGTTGCTAACC	GGCAAAACTAATGTTCAGAAA	149
TRINITY_DN22222_c2_g2_i8	ct01681	p6	(TTAGTT)3	724	742	TTTTCCTTTCTGTTGCTAACC	GGCAAAACTAATGTTCAGAAA	149
TRINITY_DN20134_c1_g1_i5	ct15233	p3	(CTT)4	334	346	TTCAGCTTCAAATGCTTCTAC	AGAAGAAGAAGAAGGGCAAC	154
TRINITY_DN20134_c1_g1_i5	ct15233	p3	(CTT)5	451	466	CAAGCTCTGATATTTGACTGC	AGCACATCGTAGAATTCGATA	158
TRINITY_DN20134_c1_g1_i5	ct15233	p6	(TTCAGC)3	299	317	CACCACTTTCTTTACCAAACA	TGAAGCGAAGAAGAAGAAGTA	132
TRINITY_DN22222_c2_g2_i11	ct01682	p6	(TTAGTT)3	724	742	TTTTCCTTTCTGTTGCTAACC	GGCAAAACTAATGTTCAGAAA	149
TRINITY_DN20134_c1_g1_i6	ct20753	p3	(CTT)4	334	346	TTCAGCTTCAAATGCTTCTAC	AGAAGAAGAAGAAGGGCAAC	154
TRINITY_DN20134_c1_g1_i6	ct20753	p3	(CTT)5	451	466	CAAGCTCTGATATTTGACTGC	AGCACATCGTAGAATTCGATA	158
TRINITY_DN20134_c1_g1_i6	ct20753	p6	(TTCAGC)3	299	317	CACCACTTTCTTTACCAAACA	TGAAGCGAAGAAGAAGAAGTA	132
TRINITY_DN20134_c1_g1_i9	ct19439	p3	(CTT)4	334	346	TTCAGCTTCAAATGCTTCTAC	AGAAGAAGAAGAAGGGCAAC	154
TRINITY_DN20134_c1_g1_i9	ct19439	p3	(CTT)5	451	466	CAAGCTCTGATATTTGACTGC	AGCACATCGTAGAATTCGATA	158
TRINITY_DN20134_c1_g1_i9	ct19439	p6	(TTCAGC)3	299	317	CACCACTTTCTTTACCAAACA	TGAAGCGAAGAAGAAGAAGTA	132
TRINITY_DN20134_c1_g1_i12	ct15826	p3	(CTT)4	334	346	TTCAGCTTCAAATGCTTCTAC	AGAAGAAGAAGAAGGGCAAC	154
TRINITY_DN20134_c1_g1_i12	ct15826	p3	(CTT)5	451	466	CAAGCTCTGATATTTGACTGC	AGCACATCGTAGAATTCGATA	158
TRINITY_DN20134_c1_g1_i12	ct15826	p6	(TTCAGC)3	299	317	CACCACTTTCTTTACCAAACA	TGAAGCGAAGAAGAAGAAGTA	132
TRINITY_DN22219_c1_g1_i1	ct37833	p3	(AAT)4	276	288	CCGGTTGTGATATTTGTTTAG	CATAAAAATTGTTGCAGATGTC	144
TRINITY_DN22219_c2_g1_i1	ct29555	p6	(AACCCT)3	170	188	CAGCATCAGAATCTCAAAATC	ACGAATCGATGAGTAGTATGC	155
TRINITY_DN22219_c2_g2_i1	ct24589	p4	(TATT)3	868	880	TGTAGCACTTACTGGTGCTTT	ATGTCTAGAAGCGTACACGAA	148
TRINITY_DN22219_c2_g2_i1	ct24589	p6	(AACCCT)3	170	188	CAGCATCAGAATCTCAAAATC	ACGAATCGATGAGTAGTATGC	155
TRINITY_DN22219_c3_g2_i1	ct13677	p3	(TAA)6	50	68	GGGAACCTAGTATGCAAAAAT	TTGGCTATTGCTAAATACACC	167
TRINITY_DN22219_c3_g2_i1	ct13677	p5	(AAATA)3	78	93	GGGAACCTAGTATGCAAAAAT	TTGGCTATTGCTAAATACACC	167
TRINITY_DN22219_c3_g2_i1	ct13677	p5	(AGGGA)3	250	265	AGGGTGTATTTAGCAATAGCC	CTGTAAATGCCTTGAATAATGA	160
TRINITY_DN22219_c5_g1_i1	ct37834	p3	(CAA)6	648	666	GCTTGCTATGCATTACAATTT	GGTTTTTGATAGAGCACAATG	136
TRINITY_DN22219_c5_g1_i1	ct37834	p5	(TATTT)3	1087	1102	GCCAACACAGCTAACAACTTA	GCTACTTGGATCCCTGTATTT	154
TRINITY_DN20129_c0_g2_i1	ct37413	p3	(GAA)6	170	188	AGAGAAAGAGGAAGAAGACGA	CACGGTTCTCTCATCACC	162
TRINITY_DN22219_c6_g12_i1	ct37835	p3	(TTG)5	1135	1150	TCGTGTTTTCTGAAACTTCTT	ACCTGCATCAAAGGAATCTA	152
TRINITY_DN22219_c10_g1_i1	ct37837	p3	(TTG)6	123	141	TCTGAAAATTTGGTCATTGTC	GGTATTAAGTTCCATTCAACG	148
TRINITY_DN22249_c2_g2_i1	ct16252	p4	(TCTT)3	293	305	CTTGAAATCATAAGGGTGCTA	ATCACCTTCATCCTTACTTGC	156
TRINITY_DN22249_c2_g2_i2	ct16077	p4	(AAAG)3	251	263	TGAGCTTCTTATTGAGCTTTC	CTTCATTAGGTCGGTGTTATG	141
TRINITY_DN22249_c4_g2_i3	ct35979	p6	(TTTTCT)3	811	829	GATTAAGCCAGAAAAATGTCA	AAAATTGCAGAAAGCAAGAG	149
TRINITY_DN22249_c8_g1_i1	ct37848	p6	(TCTTTT)3	61	79	TGTTGTTGTTCTTCTTCTTGC	CATTTCAACCATTCTCAAAAG	124
TRINITY_DN22249_c8_g1_i1	ct37848	p6	(TTTTTG)3	84	102	CTTCGCTTTATTTTCCTCTTT	GATAACATAAGAAGCGCACTC	152
TRINITY_DN15057_c0_g1_i5	ct32808	p2	(CT)10	507	527	GTTATGTTGAAGCTGCTGAGA	CAGACTCTGTTCGGAATTTCT	149
TRINITY_DN22232_c3_g1_i1	ct22735	p2	(TA)6	1211	1223	CGTCCTTTTAATTTCGCTATAA	CTACAAAATCGTCAGCAAGTT	162
TRINITY_DN22232_c3_g1_i1	ct22735	p4	(TCAC)4	29	45	ACCAGATAGCGTTGGACTC	GGGTTTGAGAGAGGAAATAAG	114
TRINITY_DN22232_c3_g1_i1	ct22735	p4	(CTTC)4	70	86	CTCCACTTCACTCACTCACTC	AGCCATGGTTGAAATTGAT	123
TRINITY_DN22232_c3_g1_i1	ct22735	p4	(TTCT)3	87	99	CTCCACTTCACTCACTCACTC	AGCCATGGTTGAAATTGAT	123
TRINITY_DN22232_c3_g1_i1	ct22735	p6	(TTCTGT)4	836	860	TAAGAACGATCTGAACCACAT	ACGATACCTGAAAGTGAACAA	142
TRINITY_DN22232_c3_g1_i1	ct22735	p6	(CGGTGA)3	969	987	GCACTATGTCGGAGATATCAA	CTTTCGGTTCTTTCTCTTCTC	134
TRINITY_DN22232_c3_g1_i2	ct16939	p2	(TA)6	1075	1087	CGTCCTTTTAATTTCGCTATAA	CTACAAAATCGTCAGCAAGTT	162
TRINITY_DN22232_c3_g1_i2	ct16939	p4	(TCAC)4	29	45	ACCAGATAGCGTTGGACTC	GGGTTTGAGAGAGGAAATAAG	114
TRINITY_DN22232_c3_g1_i2	ct16939	p4	(CTTC)4	70	86	CTCCACTTCACTCACTCACTC	AGCCATGGTTGAAATTGAT	123
TRINITY_DN22232_c3_g1_i2	ct16939	p4	(TTCT)3	87	99	CTCCACTTCACTCACTCACTC	AGCCATGGTTGAAATTGAT	123
TRINITY_DN22232_c3_g1_i2	ct16939	p6	(CGGTGA)3	833	851	GCACTATGTCGGAGATATCAA	CTTTCGGTTCTTTCTCTTCTC	134
TRINITY_DN22232_c3_g4_i1	ct37850	p6	(CTGTTT)4	270	294	CTCCTTAGACCCAACTTCACT	GAGAGGGTTCTGTCTGAAACT	150
TRINITY_DN22232_c4_g2_i1	ct24462	p3	(AGC)5	2400	2415	AACAAATGGAGGAGAGAAAAA	GTTGCTATTGTTTTTGGATTG	154
TRINITY_DN22232_c4_g2_i2	ct09812	p3	(AGC)5	1414	1429	ACTATTCAGATTGGGGTCACT	GTTGCTATTGTTTTTGGATTG	162
TRINITY_DN22232_c4_g2_i5	ct18496	p3	(AGC)5	2077	2092	AACAAATGGAGGAGAGAAAAA	GTTGCTATTGTTTTTGGATTG	154
TRINITY_DN22232_c4_g2_i6	ct17948	p2	(AG)8	2351	2367	GAAAGAGAGAGCTGCTAAAGG	ATCCTTCCTATTCTGGTTCAC	153
TRINITY_DN22232_c4_g2_i6	ct17948	p3	(AGC)5	1836	1851	CAAACCAACCAATTATTGAGA	CCTTCAAATTGGCAGATATAA	148
TRINITY_DN22232_c4_g2_i7	ct09817	p3	(AGC)5	1655	1670	AACAAATGGAGGAGAGAAAAA	GTTGCTATTGTTTTTGGATTG	154
TRINITY_DN22232_c4_g2_i8	ct09813	p2	(AG)8	1929	1945	GAAAGAGAGAGCTGCTAAAGG	ATCCTTCCTATTCTGGTTCAC	153
TRINITY_DN22232_c4_g2_i8	ct09813	p3	(AGC)5	1414	1429	CAAACCAACCAATTATTGAGA	CCTTCAAATTGGCAGATATAA	148
TRINITY_DN22232_c4_g3_i4	ct33431	p3	(AAT)4	1000	1012	GAAACCATGATTTGCATGTAT	CCAAATCAACAAACATTCATC	166
TRINITY_DN20107_c0_g1_i1	ct28215	p3	(TTG)6	527	545	GGTATTGTGTTCATCGTAAGG	CTCGAACAAATGCTCTCTAAC	192
TRINITY_DN20107_c0_g1_i1	ct28215	p3	(GAA)5	713	728	GAGTGAGTTGGTGATTCATGT	CTCTCAATTCGATTATGCAAC	153
TRINITY_DN22232_c4_g8_i4	ct23686	p3	(AAT)4	181	193	AAACACACACGAAGTCATTTT	GCTTCTACCTTCATACCAAGA	156
TRINITY_DN20107_c0_g1_i2	ct27166	p3	(TTG)6	1759	1777	GGTATTGTGTTCATCGTAAGG	CTCGAACAAATGCTCTCTAAC	192
TRINITY_DN20107_c0_g1_i2	ct27166	p3	(GAA)5	1945	1960	GAGTGAGTTGGTGATTCATGT	CTCTCAATTCGATTATGCAAC	153
TRINITY_DN22208_c0_g1_i1	ct01686	p4	(ATAA)4	1330	1346	CCAATGAGATTTCAGACTTCA	TTGAAGTGCCTATTTGTAATGA	151
TRINITY_DN22208_c0_g1_i1	ct01686	p5	(AAAAG)3	642	657	AGGAATCAACAACAAACTTGA	TAGCGGCAGGTATATAAAATG	184
TRINITY_DN22208_c0_g1_i4	ct03122	p5	(AAAAG)3	642	657	AGGAATCAACAACAAACTTGA	TAGCGGCAGGTATATAAAATG	184
TRINITY_DN20107_c0_g1_i3	ct17349	p3	(TTG)6	1553	1571	GGTATTGTGTTCATCGTAAGG	CTCGAACAAATGCTCTCTAAC	192
TRINITY_DN20107_c0_g1_i3	ct17349	p3	(GAA)5	1739	1754	GAGTGAGTTGGTGATTCATGT	CTCTCAATTCGATTATGCAAC	153
TRINITY_DN22208_c1_g1_i12	ct32812	p4	(TCAT)3	1670	1682	CTGAGGACAAAGTAACCCTTA	TTAGAAATTCCTCGACATGAA	148
TRINITY_DN22254_c0_g1_i1	ct03123	p3	(AAG)4	32	44	CTGAATTGCTGAAGGTTTCTA	CTGCTGCTCAATCTATCAAAG	130
TRINITY_DN22254_c0_g1_i6	ct03124	p3	(AAG)4	32	44	CTGAATTGCTGAAGGTTTCTA	CTGCTGCTCAATCTATCAAAG	130
TRINITY_DN22216_c1_g2_i1	ct26641	p2	(TC)6	54	66	CTTCTTCCCTTCCCTTCC	GAAAAGAAAGGTGGATTGTTT	147
TRINITY_DN22216_c1_g2_i1	ct26641	p4	(TTTC)3	161	173	AATTCTCAAAGGTTTCTCGTT	ATGGAAAACTGATTGTGCTTA	137
TRINITY_DN22216_c2_g1_i2	ct00080	p2	(GA)8	2281	2297	GTGCTCGTCTATGTGTTCTTC	TTTCTCTGTCATCATCTCCTC	153
TRINITY_DN22216_c2_g1_i2	ct00080	p3	(CTT)4	2145	2157	CTTCTTATACGACACCGTTTG	AGAACACATAGACGAGCACAT	154
TRINITY_DN22216_c3_g1_i4	ct29266	p3	(GGC)4	1839	1851	CCAGACGTTCGTTAGAGTAAA	CCATACCTCTAAGCTTCATCA	151
TRINITY_DN20100_c0_g2_i1	ct03072	p3	(TGA)5	414	429	CTCTGGTAATTTGAAGATGGA	CCTTCCTCAACTGAGAGAGTC	146
TRINITY_DN22216_c3_g1_i7	ct29246	p3	(GGC)4	1775	1787	CCAGACGTTCGTTAGAGTAAA	CCATACCTCTAAGCTTCATCA	151
TRINITY_DN22216_c6_g1_i1	ct37862	p4	(TTCA)5	56	76	CTGTTCCGTTCTGTTCCTC	TCGAATGAAAGAGTGAAGATT	153
TRINITY_DN22209_c0_g1_i3	ct31649	p4	(TTTA)3	577	589	AGTGTTCTTCAATGTTGCACT	GAACCTTCCATTTCCATAAAC	155
TRINITY_DN22209_c0_g5_i1	ct35999	p4	(TTGT)3	202	214	CAGGCTGAGCTAAGTTTATCA	AGCTTTTGGAAAAGGAAGATA	152
TRINITY_DN22209_c0_g4_i2	ct01687	p3	(TGA)5	1540	1555	GTGGTCTCTCAACTCACAAAG	CTTAATTTCCAACACAGTGGA	132
TRINITY_DN22209_c0_g4_i2	ct01687	p4	(ATAA)3	1699	1711	TCTCAAATAAGACCCAAGATG	GTTCCAAAGGAGAGGAACAT	154
TRINITY_DN22209_c0_g6_i9	ct37030	p2	(TC)8	447	463	ATAGCGAGACAACCCTAATTC	CTTCAAGATCTGAAACCAAAA	146
TRINITY_DN22241_c0_g1_i6	ct37880	p4	(AGTT)3	309	321	GGAGCAGTTTCTTAAGACCAA	AGGAACTAACTAGTGACAACTG	202
TRINITY_DN22241_c0_g1_i9	ct20384	p4	(AGTT)3	4091	4103	TTGTAGGGGGAGTATTAGGAG	TTGGCATTTTACAGAGAGATG	188
TRINITY_DN20100_c1_g2_i4	ct00013	p3	(TCC)6	3457	3475	ACATCGTCATCAGCAATAGTT	TTGCTCTGGCTCAGTAATATC	153
TRINITY_DN20100_c1_g2_i4	ct00013	p4	(TTTA)3	3962	3974	CCGACACTTCCAGAATAAGTT	ACCAAATTAAAGTCTCGTCCT	150
TRINITY_DN20100_c1_g2_i4	ct00013	p4	(TATC)3	4155	4167	GAGGACGAGACTTTAATTTGG	GTTAAATTAAGCACCAGCAAA	169
TRINITY_DN22258_c2_g3_i1	ct29049	p3	(TCT)4	553	565	GTGTGGATGGTGTTTATCATT	ACCCAAAAGTCTTCTTACCAC	146
TRINITY_DN22258_c2_g3_i2	ct36355	p3	(TCT)4	323	335	GTGTGGATGGTGTTTATCATT	ACCCAAAAGTCTTCTTACCAC	146
TRINITY_DN22258_c2_g3_i3	ct36486	p3	(TCT)4	554	566	AAAGATCATGATTTCTGTGGA	CCAAAAGTCTTCTTACCACAA	158
TRINITY_DN20111_c0_g1_i1	ct23542	p2	(AG)6	2785	2797	TTTGGATTATGGTGATGTTTC	TTTTAGTCCAAATCCATCGTA	160
TRINITY_DN22226_c3_g1_i1	ct28072	p3	(TTC)4	139	151	TTCCTGATAGCAATAATCTCG	GATAAATGCTCACTTCAATGC	150
TRINITY_DN22226_c3_g1_i3	ct28010	p3	(TTC)4	139	151	GAACTGGAAAGGAAGCATAAT	CTACCATGCAAAAATAAGGTG	150
TRINITY_DN22226_c3_g1_i3	ct28010	p3	(GTT)4	186	198	GAACTGGAAAGGAAGCATAAT	CTACCATGCAAAAATAAGGTG	150
TRINITY_DN22226_c3_g2_i1	ct07341	p3	(TTC)4	139	151	AACTGGAAAGGAAGCATAATC	ATGAGAAAGTGACAAATCGAA	150
TRINITY_DN22226_c3_g2_i1	ct07341	p3	(GTT)4	3352	3364	CTTTGGTTTCATATCATTTGC	CTACCATGCAAAAATAAGGTG	165
TRINITY_DN20111_c0_g1_i4	ct17689	p2	(AG)6	2170	2182	TTTGGATTATGGTGATGTTTC	TTTTAGTCCAAATCCATCGTA	160
TRINITY_DN22226_c5_g5_i1	ct37888	p6	(GAACGA)3	28	46	GATAATTGCGATCATCAAGAA	ATGCAAATTCTTCTTCCAGTT	159
TRINITY_DN22226_c5_g4_i7	ct36108	p4	(ATTC)3	128	140	CGCATTGATAAAGAGAAAATC	CTTTCTTTCTTCTGTGCTCAA	145
TRINITY_DN22226_c5_g4_i7	ct36108	p4	(AAGA)3	194	206	AAACAAGCAAATGAACAACTG	AGGTCTTGTTTGGGTGATAGT	153
TRINITY_DN20165_c0_g1_i2	ct01625	p6	(CTCCAA)4	1388	1412	TGGACTTGGAATTGATGATAG	AATAATCCCTGTAGCCAGAAG	154
TRINITY_DN22225_c1_g2_i1	ct00081	p3	(ACT)4	1227	1239	GGCTCTCAACTATCATCCTTT	TGCATGTGATGAATCAAGTAA	152
TRINITY_DN22225_c1_g2_i1	ct00081	p4	(GCAT)4	553	569	CAAGATCTTTGAGTGAAGTGG	GATGGATTGTCAGAAACTGTC	146
TRINITY_DN22225_c2_g1_i1	ct12819	p2	(AT)8	2494	2510	GATGCGTGTGCATACAACTAT	TGTAAACCATCCATACCTCAG	134
TRINITY_DN22225_c2_g1_i1	ct12819	p4	(TCTT)3	657	669	CAAGCCCAAATATTAATGAGA	ATATGTGAAGGACAACAATGC	154
TRINITY_DN22225_c2_g1_i2	ct12820	p4	(TCTT)3	657	669	CAAGCCCAAATATTAATGAGA	ATATGTGAAGGACAACAATGC	154
TRINITY_DN22225_c2_g1_i3	ct34860	p4	(TCTT)3	150	162	CATATCCATCAAACCTTTTCA	ACATGCATATAATCCACCATT	150
TRINITY_DN22225_c2_g1_i3	ct34860	p5	(TTATT)3	548	563	AACAAATGGTAGCCTGCTTAT	CAATCGCAACCTTAATAGAAA	146
TRINITY_DN22225_c2_g1_i4	ct12821	p4	(TCTT)3	657	669	CAAGCCCAAATATTAATGAGA	ATATGTGAAGGACAACAATGC	154
TRINITY_DN22260_c13_g3_i2	ct37899	p4	(GAAG)3	127	139	GGTTAGAGGGATGACAGTTG	CTGGTTTTCTTTCTCATCTCC	149
TRINITY_DN22237_c0_g1_i1	ct34089	p3	(ATC)4	681	693	ATATTCCGCAGAACCTTAAAC	AGCTAGCTTAGCTTGTTCTTTT	147
TRINITY_DN20165_c0_g1_i8	ct01626	p6	(CTCCAA)4	1388	1412	TGGACTTGGAATTGATGATAG	AATAATCCCTGTAGCCAGAAG	154
TRINITY_DN22237_c1_g1_i1	ct37901	p2	(TC)6	124	136	CGAGAGAAATTCTTGTATGGA	TCAAAAATGACTTGTTGGGTA	159
TRINITY_DN22237_c2_g4_i1	ct26786	p2	(TC)6	64	76	CACTTAACGCTTTGGTTTCT	GAAGGAAACCCTAGATCTCAC	142
TRINITY_DN22237_c2_g4_i1	ct26786	p3	(CCA)4	38	50	CACTTAACGCTTTGGTTTCT	GAAGGAAACCCTAGATCTCAC	142
TRINITY_DN22237_c2_g4_i3	ct12172	p2	(TC)6	64	76	CACTTAACGCTTTGGTTTCT	GAAGGAAACCCTAGATCTCAC	142
TRINITY_DN22237_c2_g4_i3	ct12172	p3	(CCA)4	38	50	CACTTAACGCTTTGGTTTCT	GAAGGAAACCCTAGATCTCAC	142
TRINITY_DN22237_c2_g4_i4	ct22254	p2	(TC)6	64	76	CACTTAACGCTTTGGTTTCT	GAAGGAAACCCTAGATCTCAC	142
TRINITY_DN22237_c2_g4_i4	ct22254	p3	(CCA)4	38	50	CACTTAACGCTTTGGTTTCT	GAAGGAAACCCTAGATCTCAC	142
TRINITY_DN22237_c3_g1_i3	ct23344	p3	(CAG)4	1365	1377	GGTGGATAACATCAATCTTCA	GTTTTGATTGAACCTTCCTCT	151
TRINITY_DN22237_c3_g1_i4	ct23247	p3	(CAG)4	1399	1411	GGTGGATAACATCAATCTTCA	GTTTTGATTGAACCTTCCTCT	151
TRINITY_DN22237_c3_g1_i5	ct23345	p3	(CAG)4	1365	1377	GGTGGATAACATCAATCTTCA	AGTTTTGATTGAACCTTCCTC	152
TRINITY_DN20191_c0_g1_i1	ct37416	p4	(AAGA)3	863	875	AACAAAATGCCTTGATCATT	CCTGTGAGATTTTGAGCTTTA	164
TRINITY_DN20191_c0_g1_i1	ct37416	p6	(TTGTTT)3	462	480	AAAGAAAATAGAGGAGCAACG	GCAAGTTTGTTCTTTTTGTTG	155
TRINITY_DN22223_c5_g4_i3	ct35569	p3	(AAT)4	836	848	TCCTAACAAATCCATCTTCAA	TGGTGAGATAGGTATTTTTCATT	150
TRINITY_DN22223_c5_g10_i2	ct17547	p5	(TTTTC)3	291	306	CATCATGAGGAAGAACTCAAG	GAGCATACTGATTTGGAGATG	161
TRINITY_DN22223_c5_g10_i6	ct23813	p3	(CAA)4	797	809	TTTTACCTCATGTTGCTGAGT	TATGTAGCCGACCTCATCTAA	160
TRINITY_DN22223_c5_g10_i6	ct23813	p5	(TTTTC)3	291	306	CATCATGAGGAAGAACTCAAG	GAGCATACTGATTTGGAGATG	161
TRINITY_DN22223_c5_g11_i1	ct18269	p5	(GAAAA)3	86	101	TCACATCGGATTGGTTATTTA	TGAATTCCCATTGTTTCATAG	147
TRINITY_DN22223_c6_g1_i1	ct03127	p3	(GAA)4	2346	2358	TTATGAGAGCATCGTTCAGAT	TGACTTCAATTTCCTTTGTGT	143
TRINITY_DN22223_c6_g1_i7	ct03131	p3	(GAA)4	2258	2270	TTATGAGAGCATCGTTCAGAT	TGACTTCAATTTCCTTTGTGT	143
TRINITY_DN22205_c0_g1_i1	ct20087	p3	(ATG)4	735	747	TTTCACGCTTAATACACACTG	ATAAGTCCCGTGGTTTTAGAT	141
TRINITY_DN22205_c2_g2_i1	ct35427	p3	(ATC)4	201	213	ATCTCCAATTAGGTGGTCAAT	CCCTTAAAAATAAAGGAAAAGG	149
TRINITY_DN22205_c2_g2_i2	ct23878	p3	(ATC)4	201	213	ATCTCCAATTAGGTGGTCAAT	CCCTTAAAAATAAAGGAAAAGG	149
TRINITY_DN22205_c2_g3_i1	ct37915	p2	(CT)6	161	173	TCGTCTCTTCACTCTTGTGAT	GCACAATTTACAAATCAGAGAA	150
TRINITY_DN22205_c2_g6_i3	ct04550	p2	(CT)6	161	173	TCGTCTCTTCACTCTTGTGAT	GCACAATTTACAAATCAGAGAA	150
TRINITY_DN22205_c2_g5_i2	ct30565	p3	(TTA)5	1112	1127	TTTTTCCCAAACCCTAGTAAC	AAAATAACAAAGGTGGAAAGC	148
TRINITY_DN22205_c2_g5_i2	ct30565	p3	(ATC)4	1474	1486	TGACCATAGTCTTCCTCTTCA	TCAAAAACTACCTTCCAAGAA	147
TRINITY_DN22205_c2_g5_i2	ct30565	p4	(TTTC)3	1176	1188	GCTTTCCACCTTTGTTATTTT	CCAAGAAAGGTGAAGTCATT	141
TRINITY_DN22205_c2_g6_i5	ct07342	p2	(CT)6	161	173	TCGTCTCTTCACTCTTGTGAT	GCACAATTTACAAATCAGAGAA	150
TRINITY_DN22205_c2_g6_i5	ct07342	p5	(CAGAA)3	485	500	TGTAAAGCATGGTTGGTATTT	GATTAGCGAATGCAAAGTCTA	142
TRINITY_DN22205_c2_g6_i9	ct33978	p2	(CT)6	161	173	TCGTCTCTTCACTCTTGTGAT	GCACAATTTACAAATCAGAGAA	150
TRINITY_DN22259_c2_g6_i8	ct19739	p3	(GGA)5	884	899	CCTCTGATAAGTAGCCAACG	CTTCACAACCTATGCCTACAC	161
TRINITY_DN20191_c2_g2_i1	ct06922	p3	(ATA)5	3177	3192	TGAATGAAGTGTCCTTTCCTA	TTTGATGAGTGACAAGGAATC	143
TRINITY_DN20191_c2_g2_i1	ct06922	p5	(CTTCT)3	916	931	TCCCTATAAACCAAACTCTCC	TGATCATCTTTCAGGATATGG	129
TRINITY_DN20191_c2_g2_i1	ct06922	p6	(TTTTAT)3	781	799	GCAAGACCAAATGTCAAAATA	GGTTTATAGGGATGTGGAAGA	156
TRINITY_DN22239_c2_g1_i1	ct14414	p3	(TAG)4	1522	1534	TATTTGCAGAAGTGGCTTTAT	TTCTTCTCTTTGCTCAAATCA	150
TRINITY_DN22239_c2_g1_i2	ct14415	p3	(AAT)4	1446	1458	CCAATGTAAGAACCAGAATCA	GCTGGTTAAATTGTTTGTCAC	151
TRINITY_DN20191_c2_g2_i3	ct35406	p3	(ATA)5	1586	1601	TGAATGAAGTGTCCTTTCCTA	TTTGATGAGTGACAAGGAATC	143
TRINITY_DN20191_c2_g2_i3	ct35406	p4	(CATA)3	98	110	CTAATGCCAATGTCAATACATC	CTTGGCATTGCTAGATTACATA	141
TRINITY_DN22227_c0_g1_i1	ct18214	p3	(TCC)4	315	327	GAAGAAAGGGGACATAGTGTG	AGGAGCTCTGATTCTAGGAAG	171
TRINITY_DN22227_c2_g4_i1	ct14880	p4	(TGAT)3	992	1004	CTTCAGCTTCTGGGTTTTC	AGTCACTCCTGCTTTCTCTCT	163
TRINITY_DN22227_c2_g4_i2	ct14908	p4	(TGAT)3	992	1004	CTTCAGCTTCTGGGTTTTC	AGTCACTCCTGCTTTCTCTCT	163
TRINITY_DN22212_c0_g1_i1	ct31643	p3	(GAA)5	622	637	GACAGAGATGTCAGGGTATGA	GCTTGCAAAAGTAGATCTTGA	138
TRINITY_DN22212_c0_g1_i4	ct30254	p3	(GAA)5	246	261	CAGCTTTTTAGAGATGTCAGG	GCTTGCAAAAGTAGATCTTGA	144
TRINITY_DN22212_c0_g1_i7	ct31571	p3	(GAA)5	246	261	CAGCTTTTTAGAGATGTCAGG	GCTTGCAAAAGTAGATCTTGA	144
TRINITY_DN22212_c0_g1_i8	ct30281	p3	(GAA)5	317	332	GGGTTTTAGATGTCAGGGTAT	GCTTGCAAAAGTAGATCTTGA	140
TRINITY_DN22212_c1_g1_i1	ct21802	p3	(AAG)7	54	75	GCCCAAAAATGAGATAAAAA	AAGTGTCCTTTGGATCTGTG	155
TRINITY_DN22212_c1_g1_i3	ct37931	p4	(GAGT)4	390	406	GGAGAAGAAGAAGTGAAGAGG	CTCACCCACTCACTCACTTTA	147
TRINITY_DN22212_c1_g1_i4	ct37932	p3	(AGA)4	460	472	CAGTGTGGTGGAGAAGAATAA	TCAGATTGATACTCACTCACTCA	137
TRINITY_DN22212_c1_g1_i5	ct00083	p3	(GTG)4	2107	2119	GTGAAGAGGAGAGTTGTTGTG	CAGATCCGTTCATCTTCTCTA	129
TRINITY_DN22212_c1_g1_i5	ct00083	p3	(AGA)4	2276	2288	TGTAGGAGAAGATGAACGAGA	ACAGATTCACTCACCACAAAT	121
TRINITY_DN22212_c1_g1_i6	ct37933	p3	(AGA)4	410	422	TTGGCGAATAAGAAGTAAAGA	TTCGCTTCTAAAAGAAATCCT	150
TRINITY_DN22212_c1_g1_i6	ct37933	p5	(GTGGT)3	343	358	TTGGCGAATAAGAAGTAAAGA	TTCGCTTCTAAAAGAAATCCT	150
TRINITY_DN22212_c1_g1_i7	ct37934	p2	(GA)6	348	360	CAGAGAAGATGAGAGGGTAGC	ACTCACATTCACTCACCACTC	139
TRINITY_DN22212_c1_g1_i7	ct37934	p3	(AGA)4	200	212	GAAGAGGAGAGTTGTTGTGGT	CAGATCTGTTCTTCTTCTCCA	150
TRINITY_DN22212_c1_g1_i7	ct37934	p3	(GAT)5	574	589	GTGGGTGAATGATATGGTGTA	ATCCATCACTGCATTTGATTT	167
TRINITY_DN22212_c1_g1_i11	ct37936	p4	(GAGT)4	1033	1049	GGAGAAGAAGAAGTGAAGAGG	CTCACCCACTCACTCACTTTA	147
TRINITY_DN22212_c1_g1_i17	ct00084	p3	(AGA)4	2327	2339	TGTAGGAGAAGATGAACGAGA	CACATTCACTCACCACTCTCT	123
TRINITY_DN22212_c1_g2_i4	ct37940	p6	(GGAGAA)3	304	322	AGATGGAGGCGTGCTATT	CTTCTCATCTTCTCCTTCTCC	154
TRINITY_DN22212_c1_g2_i4	ct37940	p6	(GGAGAA)3	384	402	CTATTGGAGAAGGAGAAGGAG	CAAAATCCCTAAATCTTCTCA	155
TRINITY_DN22212_c1_g2_i5	ct37941	p5	(GTGGT)3	60	75	AGAAGATGAGGGAGAGGAAG	CTTCTCCTTCTCCAATAGCAC	106
TRINITY_DN22212_c1_g2_i5	ct37941	p6	(GGAGAA)3	107	125	AGATGGAGGCGTGCTATT	CTTCTCATCTTCTCCTTCTCC	154
TRINITY_DN22212_c1_g2_i5	ct37941	p6	(GGAGAA)3	187	205	GAAGGAGAAGATGAGGAGATG	TCTCCTTCTCCAACACTACG	154
TRINITY_DN22212_c3_g1_i1	ct37944	p4	(TTTA)3	273	285	TTCTTTTCGTTGTGTATGGTT	AGCACAATACCTGCATAGAGA	141
TRINITY_DN22201_c0_g5_i1	ct13591	p2	(AG)6	678	690	GATAAAGATAGGACGCGAGTT	ATTCCTCTCCTTTTCCTCTTT	153
TRINITY_DN22201_c0_g5_i1	ct13591	p3	(AAG)4	1118	1130	GAGGAGGAGAGTTCAAGAGTG	AGTACCTGGTCCTTCTTCATC	151
TRINITY_DN22201_c0_g5_i1	ct13591	p6	(GAGATA)4	389	413	GTGAAAGAAGGGGATTCTAAG	TCAGTACTCTTGTCCCTCTCA	167
TRINITY_DN22201_c0_g5_i1	ct13591	p6	(GGAAAG)3	732	750	GAGAGAGAGGGAAAGAAAAGA	TCACTATCAACTTCCCTATGC	150
TRINITY_DN22201_c0_g5_i3	ct13592	p2	(AG)6	678	690	GATAAAGATAGGACGCGAGTT	ATTCCTCTCCTTTTCCTCTTT	153
TRINITY_DN22201_c0_g5_i3	ct13592	p3	(AAG)4	1118	1130	GAGGAGGAGAGTTCAAGAGTG	AGTACCTGGTCCTTCTTCATC	151
TRINITY_DN22201_c0_g5_i3	ct13592	p6	(GAGATA)4	389	413	GTGAAAGAAGGGGATTCTAAG	TCAGTACTCTTGTCCCTCTCA	167
TRINITY_DN22201_c0_g5_i3	ct13592	p6	(GGAAAG)3	732	750	GAGAGAGAGGGAAAGAAAAGA	TCACTATCAACTTCCCTATGC	150
TRINITY_DN22201_c1_g4_i1	ct13617	p3	(AGT)4	2002	2014	TAGGGACTGAAGAAGACACAG	TATCACTCTTTATTCCCAGCA	151
TRINITY_DN22201_c1_g4_i1	ct13617	p6	(GTCTCT)4	7032	7056	GCCGGTCATATCTATCCTTAT	TATGATGAAAGGAGGGATTCT	130
TRINITY_DN22201_c1_g4_i1	ct13617	p6	(TCTCTA)4	7051	7075	GCCGGTCATATCTATCCTTAT	TATGATGAAAGGAGGGATTCT	130
TRINITY_DN22201_c1_g4_i6	ct13657	p3	(AGT)4	2002	2014	TAGGGACTGAAGAAGACACAG	TATCACTCTTTATTCCCAGCA	151
TRINITY_DN22201_c1_g4_i6	ct13657	p3	(GTT)4	5973	5985	GAGATCCTTTGGAATTGAATC	GGATATGTCCCCTGTTAAGAT	145
TRINITY_DN22213_c0_g1_i1	ct37946	p4	(ATTT)3	965	977	CGTTTGCTGTGTTAATTTTTC	ATGACATTGATGATAACCACA	159
TRINITY_DN22213_c1_g2_i1	ct30564	p3	(TCT)4	1570	1582	AACTGACATCAGGTTTGACC	GAGAAATTTGAAAGAGGAAGC	147
TRINITY_DN22213_c1_g2_i2	ct30594	p3	(TCT)4	647	659	AAGTAGCAGTTTGAGCTGTTG	AAGGCAGCTCTGAGAGTAGAG	150
TRINITY_DN22213_c1_g2_i3	ct24608	p3	(TCT)4	729	741	AACTGACATCAGGTTTGACC	GAGAAATTTGAAAGAGGAAGC	147
TRINITY_DN22213_c1_g5_i1	ct37958	p4	(AGAA)5	143	163	AAGATCGAGCAGAAGAGAGAT	ACTAAAATGACCCATTTCCTC	151
TRINITY_DN22213_c1_g7_i1	ct34847	p4	(AGAA)5	576	596	CAAGAAAGATCGATCAGAAGA	ACTAAAATGACCCATTTCCTC	156
TRINITY_DN22213_c1_g7_i3	ct37959	p3	(TAG)4	467	479	AATTCAGAAATTCCTCAGTCG	CCATATCTCATTCACCGTTAG	149
TRINITY_DN22207_c0_g1_i1	ct21006	p3	(CCA)4	325	337	CATGTAGCAACACTGAAGACA	CGAAGGAGAGATAGAGAGGAC	173
TRINITY_DN22207_c2_g1_i1	ct32260	p3	(AGA)5	471	486	TGAAAACAAAGAACCATCATC	TGGACAATAATACCCTTACCA	149
TRINITY_DN22207_c2_g1_i1	ct32260	p3	(AGC)5	597	612	TTTGTGTTTGTGTTTGTGGTA	GCAAATCTCAACTTTCCTTCT	149
TRINITY_DN22207_c2_g1_i1	ct32260	p6	(TGTGTT)3	546	564	GAGAAGAAACCAATGAGGAAT	GTCACCAAAATCAATTCAAAG	146
TRINITY_DN22207_c3_g1_i1	ct14111	p3	(CAA)4	2884	2896	GACTCAATGTTACAGCCAAAG	ACTTTTTCTGTGTTGGTTCAA	169
TRINITY_DN22207_c3_g1_i1	ct14111	p4	(TTAT)3	4258	4270	TTGGAACTGACTTCAACAACT	TTCAAGCAATTGAACATCTCT	152
TRINITY_DN22207_c3_g1_i1	ct14111	p5	(AAAAG)3	4191	4206	TCTCATTCAGGTAACTCTCCA	TGTTGAAGTCAGTTCCAAAAA	144
TRINITY_DN22207_c3_g1_i3	ct14112	p3	(CAA)4	3528	3540	GACTCAATGTTACAGCCAAAG	ACTTTTTCTGTGTTGGTTCAA	169
TRINITY_DN22207_c3_g1_i3	ct14112	p4	(TTAT)3	4902	4914	TTGGAACTGACTTCAACAACT	TTCAAGCAATTGAACATCTCT	152
TRINITY_DN22207_c3_g1_i3	ct14112	p5	(AAAAG)3	4835	4850	TCTCATTCAGGTAACTCTCCA	TGTTGAAGTCAGTTCCAAAAA	144
TRINITY_DN22207_c3_g1_i4	ct14113	p3	(CAA)4	2784	2796	AACAAGTGCTTTGTCATTCAT	GATGATGCTTTGGAGATGTT	141
TRINITY_DN22207_c3_g1_i4	ct14113	p3	(AAG)4	4188	4200	CGAGTTTCTCAAACAACAGTC	CACCTACTTTCCCTCTCTCTT	146
TRINITY_DN22207_c3_g1_i4	ct14113	p4	(TTAT)3	4511	4523	GGAAAATTTGCAATACTTGTG	ACCTTTTCAAAGAGTTACAAGC	129
TRINITY_DN22207_c3_g1_i5	ct14114	p3	(CAA)4	3405	3417	GACTCAATGTTACAGCCAAAG	ACTTTTTCTGTGTTGGTTCAA	169
TRINITY_DN22207_c3_g1_i5	ct14114	p4	(TTAT)3	4779	4791	TTGGAACTGACTTCAACAACT	TTCAAGCAATTGAACATCTCT	152
TRINITY_DN22207_c3_g1_i5	ct14114	p5	(AAAAG)3	4712	4727	TCTCATTCAGGTAACTCTCCA	TGTTGAAGTCAGTTCCAAAAA	144
TRINITY_DN22207_c3_g1_i7	ct14115	p3	(CAA)4	2884	2896	AACAAGTGCTTTGTCATTCAT	GATGATGCTTTGGAGATGTT	141
TRINITY_DN22207_c3_g1_i7	ct14115	p3	(AAG)4	4288	4300	CGAGTTTCTCAAACAACAGTC	CACCTACTTTCCCTCTCTCTT	146
TRINITY_DN22207_c3_g1_i7	ct14115	p4	(TTAT)3	4611	4623	GGAAAATTTGCAATACTTGTG	ACCTTTTCAAAGAGTTACAAGC	129
TRINITY_DN22207_c3_g2_i1	ct37960	p3	(AAT)4	153	165	GGACCAGAGAGGGAGTAGTAA	GTACCAATCAGGTTCCTCTCT	171
TRINITY_DN22233_c0_g1_i1	ct37961	p3	(ATA)4	73	85	CCAAAAGACACTGTCCATAAG	CCATGGACTGAAGTAAATGAA	194
TRINITY_DN22233_c1_g1_i1	ct12480	p3	(CTT)4	138	150	CTGCCACTCACTCTTACACTC	GAAATGAGAAACTTCATTGGA	143
TRINITY_DN22233_c1_g1_i1	ct12480	p3	(TTC)4	223	235	GCAATTACCACTACTCGAAAA	AGTGAGCGAAACCAAAAAG	148
TRINITY_DN22233_c1_g1_i1	ct12480	p6	(TCTTCA)4	146	170	CTGCCACTCACTCTTACACTC	GAAATGAGAAACTTCATTGGA	143
TRINITY_DN22233_c2_g1_i2	ct37962	p4	(TTTA)3	99	111	TGCAGGGTATCTACACATTTT	TATTTGGTTCAGTTCACAAGC	163
TRINITY_DN22233_c4_g2_i1	ct34659	p2	(AG)7	317	331	CAAGACCTTGTAAAGAGCAGA	TTAGGGTTCTTGATCCTCTGT	167
TRINITY_DN22233_c4_g2_i8	ct24509	p4	(ATAA)3	479	491	CATCTCTGCGTATCCATATTC	AAACAGATCAACCCCTTTTT	155
TRINITY_DN22233_c4_g2_i9	ct34240	p2	(AT)8	237	253	GTGATCATGGAAGCAATTAAG	GGATTCCATTTTGGTTAGTCT	166
TRINITY_DN22233_c4_g2_i9	ct34240	p4	(AAAC)4	431	447	TGAAACAGTACAGGAAGAGGA	TGAGAAAAAGCTTGAGAGAGA	145
TRINITY_DN20132_c0_g1_i1	ct17487	p2	(GA)6	839	851	CGTTATGCAAATTCCAAGTAA	CTGCACAGCTTGCTAACTTAT	179
TRINITY_DN20132_c0_g1_i1	ct17487	p6	(GAAAAT)3	1874	1892	GAGGTGTTTCTCTGTGTTGAG	ACTTCAGTGCCGACGAGT	159
TRINITY_DN20132_c0_g1_i2	ct15610	p6	(GAAAAT)3	1784	1802	GAGGTGTTTCTCTGTGTTGAG	ACTTCAGTGCCGACGAGT	159
TRINITY_DN22242_c1_g1_i1	ct37970	p4	(TTAT)3	632	644	TTAAAGCAAGGTTCTCTATGC	ACTAATGCACAAGCAATGAAT	148
TRINITY_DN22242_c1_g1_i1	ct37970	p4	(TTAT)3	663	675	TATTTATTTATGCGTGGTGCT	ATTTCAGGTTGCAGTTATCAA	161
TRINITY_DN22242_c1_g1_i1	ct37970	p5	(AAACC)5	331	356	GAAAAACGATGTCTCTGTGTC	CAGGTTCAACAATGAACAAAT	165
TRINITY_DN22242_c4_g1_i1	ct37320	p3	(AAG)6	676	694	GACTCACATGACCTTCCTTCT	TCCAACTTCAAACACAAGC	145
TRINITY_DN22242_c6_g1_i1	ct25271	p4	(ATTT)4	1227	1243	GTTAGTGCAACACGTACATCA	ACACTCACACTGTTCCTTGTC	151
TRINITY_DN22242_c7_g1_i1	ct16881	p3	(AGT)4	229	241	ATATACTTATCCGATGCAAGG	AAGCACAGAATCATTTTCAAG	138
TRINITY_DN22242_c7_g1_i1	ct16881	p6	(CTTCAC)3	980	998	TTGTTCAAAAGCAAAGCTTAC	CACGTTCAACTTCAAGAAGAG	165
TRINITY_DN20132_c0_g1_i9	ct01627	p6	(GAAAAT)3	1471	1489	GAGGTGTTTCTCTGTGTTGAG	ACTTCAGTGCCGACGAGT	159
TRINITY_DN22242_c8_g8_i5	ct30200	p4	(TTAT)3	2617	2629	TCAAATGGTATAGGGTAGAAGC	TACGACCTTCTTCGTTCAATA	163
TRINITY_DN20132_c0_g1_i12	ct01628	p6	(GAAAAT)3	1626	1644	GAGGTGTTTCTCTGTGTTGAG	ACTTCAGTGCCGACGAGT	159
TRINITY_DN22251_c0_g3_i3	ct16641	p3	(GAA)5	3417	3432	AAATTCCAAGAATCGTTTGAG	TCAACTCTAACTTCACCTGCT	151
TRINITY_DN22251_c0_g3_i3	ct16641	p4	(TAGT)3	2989	3001	GCAGAGTTAGTTCGGATCAGT	GTAAGGGATTCGATCAAAAGT	151
TRINITY_DN22204_c0_g1_i2	ct07343	p4	(TTTC)4	2091	2107	CGATCTTCTCTTTACCGCTAT	TTGATAAACAAACATTCACCAC	154
TRINITY_DN22204_c0_g1_i21	ct07344	p4	(TTTC)4	2144	2160	ATCTCTTGAAAGTTCCACCTC	ACTTTGCATCTCAAAAATCAG	163
TRINITY_DN22204_c0_g1_i23	ct15868	p4	(AAAG)3	2170	2182	GTGACTGCTTTGTTTCTTGTT	GTTCCTTTCTCATTTCGTTTT	143
TRINITY_DN20179_c4_g1_i1	ct10235	p3	(AGA)7	1623	1644	CTAGTGAGGGAGGAAGAACAT	GCACAGACGTTTATGGTTTAC	173
TRINITY_DN20179_c4_g1_i3	ct15383	p4	(TAAT)5	2810	2830	GGTGCTTTATGCATGTTACTT	CATGCTTTTCGGTTTTATCTA	159
TRINITY_DN22246_c1_g2_i1	ct17766	p4	(TCAT)5	119	139	ACAAAGCTATTTGCATTTCAG	TCTGCCTTTGAGTTAATTGAG	149
TRINITY_DN22246_c1_g2_i7	ct15751	p4	(TCAT)5	119	139	ACAAAGCTATTTGCATTTCAG	TCTGCCTTTGAGTTAATTGAG	149
TRINITY_DN22246_c1_g3_i1	ct16956	p6	(AATAAA)3	69	87	CCTAAACACCAAAGAGAGAGAG	GATTGTTAGGGTAGGGCTTAG	144
TRINITY_DN20179_c5_g1_i1	ct16097	p3	(AAG)8	1284	1308	ATTTGAGCGGAATAAGGTAAC	TGAGAAGCATCATCTACCATT	153
TRINITY_DN22246_c3_g3_i1	ct36240	p3	(ATC)4	2651	2663	TTCCTGATTTCCACTTCTGTA	AAGGAAAAATACCTTCAGTGC	159
TRINITY_DN22221_c0_g2_i1	ct01690	p3	(TGG)4	1453	1465	GAACCCTCACTAGAAGGTGAT	AACTGAAAAGATGGGTAGAGG	154
TRINITY_DN22221_c0_g2_i3	ct20005	p3	(TGG)4	1453	1465	GAACCCTCACTAGAAGGTGAT	AACTGAAAAGATGGGTAGAGG	154
TRINITY_DN20179_c5_g1_i3	ct15985	p3	(AAG)8	1284	1308	ATTTGAGCGGAATAAGGTAAC	TGAGAAGCATCATCTACCATT	153
TRINITY_DN22221_c0_g2_i25	ct01694	p3	(TGG)4	1453	1465	GAACCCTCACTAGAAGGTGAT	AACTGAAAAGATGGGTAGAGG	154
TRINITY_DN20179_c6_g2_i1	ct14801	p3	(CTG)4	377	389	TTGTTATGCCAAAGAACTAGC	GTATGACACCATTTCGAGTGT	149
TRINITY_DN20179_c6_g2_i1	ct14801	p4	(AAAG)3	807	819	ACAGGAAAAAGATTGAAGAGG	ATCATTTGTATGTGCTTCCAC	161
TRINITY_DN22211_c2_g1_i14	ct11200	p2	(TG)9	1639	1657	CTTGGAATATGGATTTCACTG	TCTGAAAACTAATCCTCGTGA	142
TRINITY_DN22211_c2_g1_i14	ct11200	p2	(GA)11	1656	1678	CTTGGAATATGGATTTCACTG	TCTGAAAACTAATCCTCGTGA	142
TRINITY_DN22250_c1_g1_i1	ct16064	p4	(GAGT)3	1041	1053	TGTATTAATGCTTGCATCCTT	TTTGTAGGACCTTGATCATTC	152
TRINITY_DN22250_c1_g1_i1	ct16064	p4	(TTTA)4	1418	1434	TGTGGTTCTGGTAATGTGATT	ACCGTCAATGAGGGAAAA	153
TRINITY_DN20179_c6_g2_i7	ct13923	p3	(CTG)4	573	585	TTGTTATGCCAAAGAACTAGC	GTATGACACCATTTCGAGTGT	149
TRINITY_DN20179_c6_g2_i7	ct13923	p4	(AAAG)3	1003	1015	ACAGGAAAAAGATTGAAGAGG	ATCATTTGTATGTGCTTCCAC	161
TRINITY_DN22244_c2_g2_i2	ct13680	p3	(CTT)4	4059	4071	TAAGACCCAACAAAGCATAAG	CAAAGTGAGGGGGATATTATT	150
TRINITY_DN22244_c2_g2_i6	ct13681	p3	(CTT)4	4000	4012	TAAGACCCAACAAAGCATAAG	CAAAGTGAGGGGGATATTATT	150
TRINITY_DN22244_c2_g6_i1	ct19095	p3	(CTT)4	519	531	AACCAACATCACCAATCTCTA	AAAGAAGGTTCCAAAAATGAG	157
TRINITY_DN22244_c2_g2_i15	ct13683	p3	(CTT)4	4141	4153	TAAGACCCAACAAAGCATAAG	CAAAGTGAGGGGGATATTATT	150
TRINITY_DN22231_c0_g1_i1	ct19193	p3	(GGT)4	550	562	CCCATATGAAATAGCAAAACA	GAGGTTTGTCAAGAGGACTTC	164
TRINITY_DN22231_c0_g1_i1	ct19193	p3	(TGC)4	1466	1478	CTCCGCCTTAGTCTTAGTCTT	GAGGAGCAGCTTCTTTATAGG	159
TRINITY_DN22231_c0_g1_i1	ct19193	p4	(AAGA)5	1937	1957	CGTTGTTGTTTTTAGCAGAAC	TCACTACTCCCTTCAAATTCC	165
TRINITY_DN22231_c0_g1_i1	ct19193	p6	(CAGAAA)3	1115	1133	CAATCTGATGATCTTCCTCAA	GCTCATTCATAACAGAGAGGA	155
TRINITY_DN22231_c0_g1_i1	ct19193	p6	(CTTAGT)3	1380	1398	TGTAATTGTAACCAAACAGAGC	ATCCTTTTGTGACCGAGTTAT	147
TRINITY_DN22231_c2_g1_i2	ct14620	p3	(AGA)6	666	684	GTTCTTAAATGGCTTCTTCAA	ATGCTGTGGTAAATGACAATC	142
TRINITY_DN22231_c2_g1_i3	ct14621	p3	(AGA)4	971	983	TTATAATATTGGCCTTGGTTG	TCTATGATAACTGTCCCCAAA	150
TRINITY_DN22230_c0_g1_i2	ct33258	p4	(AATT)3	2656	2668	CCTCTGCCAAAACTAGAAATA	TTGGCACTAATTACTTTCCTT	170
TRINITY_DN22230_c0_g1_i5	ct38037	p4	(AATT)3	795	807	CCTCTGCCAAAACTAGAAATA	TTGGCACTAATTACTTTCCTT	170
TRINITY_DN22230_c1_g1_i1	ct38038	p4	(GATA)3	148	160	TTATGAGATTCTCGCAGATTT	TTCAGCAACTTCAGAGTCTTC	137
TRINITY_DN22230_c1_g2_i1	ct38041	p6	(ATATAA)3	160	178	TCTTTTCGATTACTAAGACGTG	AGTAAGGCCATTCGACAGTA	153
TRINITY_DN22230_c1_g5_i4	ct07349	p3	(GCA)4	1868	1880	GCTTCTTCTGAGACAAGATCC	GTCTCAATTGCATTTGTTGTT	161
TRINITY_DN22230_c1_g5_i4	ct07349	p6	(CAGCAA)3	3186	3204	AGAATTCACCTGGTAGTGGTT	TTGTAGAGCTTGATTTCCTTG	152
TRINITY_DN22230_c1_g5_i7	ct07350	p3	(GCA)4	1685	1697	GCTTCTTCTGAGACAAGATCC	GTCTCAATTGCATTTGTTGTT	161
TRINITY_DN22230_c1_g5_i7	ct07350	p6	(CAGCAA)3	3003	3021	AGAATTCACCTGGTAGTGGTT	TTGTAGAGCTTGATTTCCTTG	152
TRINITY_DN22230_c1_g6_i1	ct36866	p3	(ATG)5	738	753	TATTAGTTTGTGTGGCTCCAT	CGTACTCTGACATTTTTGAGC	148
TRINITY_DN22248_c1_g1_i1	ct38048	p4	(AAGG)3	199	211	GAAAGCAGCTGAAATAAGAAA	TGCTTACACCTGGTTCTTTTA	151
TRINITY_DN22248_c1_g1_i3	ct38050	p4	(AAGG)3	199	211	TAAATATGCAACATGGAAAGC	TCTTTTATCCTTGCACTGGT	156
TRINITY_DN22248_c2_g2_i1	ct35050	p3	(CTT)5	1219	1234	ATCTGCAGGGAAATGATAAGT	ATGGTGTTCAGATTGAGACTG	155
TRINITY_DN22248_c2_g2_i1	ct35050	p3	(AAC)4	1684	1696	TGACACACAATCTCGTGTAAT	TGGTAAGTTCTCTTGATCCAC	160
TRINITY_DN22248_c2_g2_i4	ct27343	p3	(CTT)5	751	766	ATCTGCAGGGAAATGATAAGT	ATGGTGTTCAGATTGAGACTG	155
TRINITY_DN13012_c0_g1_i1	ct15342	p4	(TTAT)3	174	186	TTAGCTGGACCACATAGTAGC	GACATACAAGAATGGGAATTG	133
TRINITY_DN13012_c0_g1_i2	ct19660	p4	(TTAT)3	174	186	TTAGCTGGACCACATAGTAGC	GACATACAAGAATGGGAATTG	133
TRINITY_DN13012_c0_g1_i3	ct20286	p4	(TTAT)3	174	186	TTAGCTGGACCACATAGTAGC	GACATACAAGAATGGGAATTG	133
TRINITY_DN13012_c0_g1_i4	ct19490	p4	(TTAT)3	174	186	TTAGCTGGACCACATAGTAGC	GACATACAAGAATGGGAATTG	133
TRINITY_DN13011_c0_g1_i1	ct30853	p3	(ATT)4	1490	1502	TTAGACATGTTTAGCGGAGTC	CACTTAAAAGGTCCCATTACA	153
TRINITY_DN13011_c0_g1_i2	ct30840	p3	(ATT)4	1451	1463	TTAGACATGTTTAGCGGAGTC	CACTTAAAAGGTCCCATTACA	153
TRINITY_DN13076_c0_g1_i2	ct19948	p6	(TTGTAT)3	567	585	AGCTATTGAATGCAAAACTTG	AATTGAAGGACCTGTATGTGA	149
TRINITY_DN20115_c2_g2_i1	ct37152	p4	(AATT)3	154	166	GTCTTGTATGCAAACAGCAAT	ATCCCATCCTATGCTGATATT	150
TRINITY_DN13004_c0_g2_i1	ct28905	p2	(TC)8	119	135	GTGGAAAATCAAGCAATAAGA	TACTTACTCCAGAACCAGAGC	155
TRINITY_DN13004_c0_g2_i2	ct38056	p2	(TC)8	119	135	GTGGAAAATCAAGCAATAAGA	TACTTACTCCAGAACCAGAGC	155
TRINITY_DN13000_c0_g1_i1	ct22395	p3	(ATG)4	68	80	TAATTTCTCTCCACCTTCACA	GAGGTTTGTGCATGAAATTAG	117
TRINITY_DN13000_c0_g1_i1	ct22395	p6	(CGGTTC)3	155	173	CTAATTTCATGCACAAACCTC	GCACTGGATTCACGTCTATT	144
TRINITY_DN13000_c0_g1_i1	ct22395	p6	(CCTGCT)3	850	868	TGAAATTGTCTCCACAACTCT	GTAGGGCCTAACAGATTGC	148
TRINITY_DN20140_c0_g1_i1	ct37422	p6	(TTCTCG)3	760	778	GGCAAGAGCCTAATTAAGAAA	AGAAGCTCCAAAGAGAGTTGT	150
TRINITY_DN13029_c0_g1_i1	ct27634	p3	(CCG)4	80	92	ACCAGTCCCTACGACATAGAC	TTTCTGCTCTGAGTTGTTTTT	151
TRINITY_DN13098_c0_g1_i1	ct36128	p4	(TGCA)3	160	172	CCTCTCCCAAGTCTAATCAAT	CTATCATGCAAAGGACACAAT	158
TRINITY_DN13098_c0_g2_i1	ct18534	p4	(TGCA)3	739	751	AAATTGCGTGCATATTCTCTA	TGTCCATTTCAATCTTATGCT	147
TRINITY_DN13098_c0_g2_i2	ct25615	p2	(CT)8	1806	1822	TCAGACTACGCAATGTGATAA	CATGAATCCCTAAACAAAAGA	158
TRINITY_DN13098_c0_g2_i2	ct25615	p4	(TGCA)3	2052	2064	AAATTGCGTGCATATTCTCTA	TGTCCATTTCAATCTTATGCT	147
TRINITY_DN13098_c0_g2_i3	ct22907	p4	(TGCA)3	1934	1946	AAATTGCGTGCATATTCTCTA	TGTCCATTTCAATCTTATGCT	147
TRINITY_DN13065_c0_g1_i1	ct32684	p2	(CA)6	882	894	GTAAATTTGATGAAGGCTTTG	GATATTCAATCCCATTCCTTT	150
TRINITY_DN13078_c0_g1_i1	ct17298	p2	(TC)8	264	280	CACCATTACCAATCTTTCTTG	TTCAACTGCGTCCTTAGTAAC	185
TRINITY_DN20140_c0_g1_i5	ct23563	p6	(TTCTCG)3	891	909	CAAATCTCCAAAGGGTAAATC	TCCTAATTTCCAATTTCCAGT	148
TRINITY_DN13047_c0_g1_i1	ct23664	p3	(AGA)4	1190	1202	CGGTTATCACTATAGCCTTCA	TTGTTGTTGTGTCCTTCTCAT	150
TRINITY_DN13047_c0_g1_i2	ct05642	p3	(AGA)4	1213	1225	CGGTTATCACTATAGCCTTCA	TTGTTGTTGTGTCCTTCTCAT	150
TRINITY_DN13047_c0_g1_i3	ct16640	p3	(AGA)4	1777	1789	CGGTTATCACTATAGCCTTCA	TTGTTGTTGTGTCCTTCTCAT	150
TRINITY_DN13097_c0_g1_i1	ct12816	p3	(TTC)4	93	105	TGAATCGAAATGATGAAGAGT	ATTTTCGGAAGAGAAGAAGTG	139
TRINITY_DN20140_c0_g1_i8	ct23439	p6	(TTCTCG)3	891	909	CAAATCTCCAAAGGGTAAATC	AAGAAAATTCACTCACCGAAG	158
TRINITY_DN13018_c0_g2_i1	ct03134	p4	(ATAA)3	1990	2002	GTGATTCTCTGACAGTTGCAT	CCTATCAATGAATAAGAGTTACA	143
TRINITY_DN13063_c0_g1_i1	ct22846	p3	(CAT)7	74	95	ATGATTCTGTAAGAACCACCA	TTTGGAAATGAAGAGAGATGA	150
TRINITY_DN20140_c0_g1_i9	ct37423	p6	(TTCTCG)3	760	778	GGCAAGAGCCTAATTAAGAAA	ATAAAATGCACTTCGAGAACA	155
TRINITY_DN13095_c0_g1_i1	ct04557	p3	(GAG)5	1471	1486	GATTAACAATGATAGCGGAGA	GCTTCAGAGCAATCTGTACTT	172
TRINITY_DN13068_c0_g1_i1	ct00086	p4	(GATG)3	19	31	TGGTTCCTCAAATTTTCT	AACGTTGATCAGATTGAAAGA	162
TRINITY_DN13008_c0_g3_i1	ct04558	p3	(GAA)4	2227	2239	AAGAAGGAAAAGAATGGTAGG	TAATTTTCCACCCTCCAACTA	152
TRINITY_DN13050_c0_g2_i1	ct14617	p5	(TTTCT)3	2257	2272	GGAAAGTCATTGGTCTCTCTT	CATAGGAATCACCAAGCATTA	152
TRINITY_DN20140_c0_g1_i10	ct37424	p6	(TTCTCG)3	760	778	CAAAGCCGTAGTTACAGTAGG	TTCATACCCTGATAAAGAACG	154
TRINITY_DN13006_c0_g1_i1	ct04559	p3	(CAA)4	1857	1869	GTTCACCCCTATACCTGATTC	ATGAGCGGGTAAAGTTTTTAT	144
TRINITY_DN13070_c0_g1_i1	ct19265	p3	(GCC)4	372	384	CTAATCTCCCATGCTTAACCT	ATTAGATTACCCCACCAAAAG	148
TRINITY_DN13070_c0_g1_i1	ct19265	p3	(CAA)5	442	457	CTAATCTCCCATGCTTAACCT	ATTAGATTACCCCACCAAAAG	148
TRINITY_DN13070_c0_g1_i1	ct19265	p4	(TCTA)3	134	146	TGATAAATCATAACCGCAAAG	GAAGATACGGAGGAGAGTAGC	158
TRINITY_DN13070_c0_g1_i1	ct19265	p4	(CCAC)3	277	289	TTTTTCCTTCTTCTTCTCTCC	TTAGGGATTGAGGGTGTTAAT	149
TRINITY_DN13070_c0_g1_i1	ct19265	p5	(TCAAT)3	477	492	AACAACAACAACAACTTTTGG	CATCGATCGCTATATCTCTTG	148
TRINITY_DN13073_c0_g1_i1	ct03136	p3	(TTC)4	416	428	ACTCTCTGTCACACACTCTGC	TGGTGGCAGAGAAGAATAGTA	161
TRINITY_DN13073_c0_g1_i1	ct03136	p3	(TAC)7	440	461	ACTCTCTGTCACACACTCTGC	TGGTGGCAGAGAAGAATAGTA	161
TRINITY_DN13073_c0_g1_i1	ct03136	p6	(CTTTGT)3	934	952	TAACCCTTTTCTTTACCAACC	GGTGGTGAGTGTTATTGTTGT	152
TRINITY_DN20140_c0_g1_i15	ct37425	p6	(TTCTCG)3	760	778	CAAAGCCGTAGTTACAGTAGG	TTCATACCCTGATAAAGAACG	154
TRINITY_DN13035_c0_g1_i1	ct26998	p3	(TTC)4	725	737	AGCTGCTTGGTAGAAGAGAAG	CCAAGCAGAAACGAAATATAC	150
TRINITY_DN13035_c0_g1_i1	ct26998	p4	(GAAT)3	772	784	TAGTTGGTCTTGCATTCTTCT	TCACAGACATTCATAGGCTTC	144
TRINITY_DN13026_c0_g2_i1	ct15207	p2	(AG)9	1232	1250	TTTGATCCAATAATCAAGCTG	CCTAATTAGCCTCCTTCACAT	160
TRINITY_DN13024_c0_g2_i2	ct26774	p5	(TCATT)3	35	50	GTCTCTTTCTCTTTCGCTCAC	CGGTTTAGTTTCAGTGACAAG	170
TRINITY_DN13013_c0_g1_i1	ct30553	p5	(TTTAT)3	1056	1071	TCATAGAATGAGTGGGTTTGT	GATTCCCTTAGTAAACGCTCT	146
TRINITY_DN13013_c0_g1_i2	ct35304	p5	(TTTAT)3	2726	2741	TCATAGAATGAGTGGGTTTGT	GATTCCCTTAGTAAACGCTCT	146
TRINITY_DN13032_c0_g2_i1	ct25066	p4	(TTCT)3	99	111	CCCTTCAAACCAGAGTAACTT	AAGGTAGTCAAATTGGCTGAT	148
TRINITY_DN13021_c0_g1_i1	ct18535	p2	(AG)7	1032	1046	GAATCTCTTCTCTCCCGTCT	AAAAATCAAAATCCCTCTCTC	135
TRINITY_DN13021_c0_g1_i1	ct18535	p3	(AAG)4	1022	1034	GAATCTCTTCTCTCCCGTCT	AAAAATCAAAATCCCTCTCTC	135
TRINITY_DN20104_c0_g1_i3	ct32790	p4	(TTTA)3	359	371	ATCGTCACAAACTGAATTGAT	ACAATAAGGAGGAGGAAAAGA	149
TRINITY_DN13022_c0_g1_i1	ct25408	p3	(AAT)4	202	214	TAACTCTTTCCCTGAGGATTC	TGATGATGAAGAGGAGAATTG	150
TRINITY_DN13022_c0_g1_i1	ct25408	p3	(ACA)4	314	326	AACCTTACCTCTTCCAATGAC	CAGAAGCAGAGACAATCTCAT	157
TRINITY_DN13022_c0_g1_i1	ct25408	p3	(AAT)4	847	859	TCATGAACCATCTTCAAATTC	CTTCTCTTCATCATTCCCATT	145
TRINITY_DN13085_c0_g1_i4	ct19121	p4	(TGAA)3	89	101	ACTCTGAAACCCTCTTTCACT	ACGAGACAAGACTGAATCTGA	156
TRINITY_DN13003_c0_g1_i2	ct23458	p3	(TTC)5	107	122	GATTCCTGTGTCACCATTTT	AAACTGTCGTTCCTGTTGTAA	166
TRINITY_DN13003_c0_g1_i2	ct23458	p3	(CCT)5	424	439	AAGTTCAAGAAGGTCATTTCC	TTGAAGACCGTAGAAGAGTCA	143
TRINITY_DN13003_c0_g1_i2	ct23458	p3	(ATT)5	1366	1381	AGTTAGTGGGTGTTCCAATTT	CACCATCTTGACATTTTGTTT	152
TRINITY_DN13090_c0_g1_i1	ct05643	p6	(GGTTTA)3	91	109	GAATTGTGCTCGAAGATAGAA	CTTCAATCACAGTTTTTCCTG	163
TRINITY_DN13038_c0_g2_i1	ct07354	p4	(ATTT)3	125	137	GACAATGTCTGTTGAGCTTTT	ATTTCTTAAGTTGCCTCGAAT	135
TRINITY_DN13038_c0_g2_i3	ct07355	p4	(ATTT)3	125	137	GACAATGTCTGTTGAGCTTTT	ATTTCTTAAGTTGCCTCGAAT	135
TRINITY_DN13067_c0_g2_i1	ct21624	p5	(AACGG)3	1004	1019	ATTGGACTTTTGAGAATTGTG	CATCAACAACAAGTGTTTTCC	149
TRINITY_DN13057_c0_g1_i1	ct12518	p3	(AAG)5	27	42	AGAGAATCAGTGTAACGTGGA	CCATGAATGGAAGTAGTTGTG	141
TRINITY_DN13060_c0_g2_i1	ct16466	p6	(TTATGT)3	60	78	GAGTTATGGCTCAAATTGAAA	AATTGTTGTTTCCACAATCAG	159
TRINITY_DN13046_c0_g1_i1	ct19433	p4	(ATTT)3	182	194	AGAGCATGTTTGTTTTACAGG	CTTCAACCCATTTTCTCAAA	146
TRINITY_DN13046_c0_g1_i2	ct15290	p4	(ATTT)3	182	194	AGAGCATGTTTGTTTTACAGG	CTTCAACCCATTTTCTCAAA	146
TRINITY_DN13087_c0_g1_i1	ct16752	p3	(TTC)4	73	85	TGAGTCTTCAATTTGTTTGCT	TAAGTAACGCCGATGATAGTG	156
TRINITY_DN13087_c0_g1_i3	ct26687	p3	(TTC)4	73	85	TGAGTCTTCAATTTGTTTGCT	TAAGTAACGCCGATGATAGTG	156
TRINITY_DN13071_c0_g1_i1	ct06227	p6	(ATTCTC)3	182	200	GCACTAACGAGTGTGTGTTTT	ACTACAGCGTCCAGATACTGA	148
TRINITY_DN13025_c0_g1_i1	ct32652	p3	(AAC)5	450	465	TCCTCATTATCTTCATTTTGC	GCTTCCTAGAAACGTGTAAAGT	160
TRINITY_DN13025_c0_g1_i2	ct30183	p3	(AAC)5	450	465	TCCTCATTATCTTCATTTTGC	GCTTCCTAGAAACGTGTAAAGT	160
TRINITY_DN13009_c0_g1_i1	ct26741	p3	(ATT)4	1198	1210	GGCATGAGTATGGACATGTAT	CATTAATGGTGGATTCATTTG	143
TRINITY_DN13009_c0_g1_i1	ct26741	p3	(TCA)4	1220	1232	GGCATGAGTATGGACATGTAT	CATTAATGGTGGATTCATTTG	143
TRINITY_DN13009_c0_g1_i2	ct19242	p3	(ATT)4	874	886	GGCATGAGTATGGACATGTAT	CATTAATGGTGGATTCATTTG	143
TRINITY_DN13009_c0_g1_i2	ct19242	p3	(TCA)4	896	908	GGCATGAGTATGGACATGTAT	CATTAATGGTGGATTCATTTG	143
TRINITY_DN13079_c0_g1_i1	ct23804	p3	(CTC)4	1958	1970	ACAAGACCCATCTTCTCTACC	AAGCCTTGAGAGAGTTCAGTT	146
TRINITY_DN13079_c0_g1_i1	ct23804	p4	(GTGA)4	2748	2764	TTTTGAGATGGTTAAGCAGAG	CCCTTTCTCACTCTTTCTTTC	155
TRINITY_DN13079_c0_g1_i1	ct23804	p4	(AGAA)3	2765	2777	ATGAATGAAAGGAGTTTGGTT	TGGGTTACATTTTGCTAAAGA	150
TRINITY_DN13079_c0_g1_i1	ct23804	p6	(TCTTGT)3	1480	1498	CTTTCCACTTCCTTTTCATCT	AGAGCATTATGAAGAACGTGA	147
TRINITY_DN13041_c0_g1_i1	ct00087	p3	(GCT)4	2292	2304	CAGAAATATTTGCAAGGGAAC	GAATCATGGATGACACAAAGT	151
TRINITY_DN13031_c0_g1_i1	ct17254	p3	(TTC)5	68	83	TTGTACTTGTATCCCTTTTGC	CTGTTTTTAGGGTTTTGATTG	131
TRINITY_DN13086_c0_g2_i1	ct26736	p3	(ATG)4	803	815	CGTATTCCTGTATGTCGTAGC	TTATGCACATGAGTTTGATGA	159
TRINITY_DN13086_c0_g2_i1	ct26736	p6	(AAAAAT)3	77	95	GGTCCCTCAACTTTCAAATAC	GTGATGTTTACCTTGGAAGTG	166
TRINITY_DN13081_c0_g1_i1	ct23591	p5	(TTTAA)3	252	267	CAAGGAGGTAAGAAAAAGGAG	GCTTTTCTACATTGCTGTCAT	142
TRINITY_DN9338_c0_g1_i1	ct38071	p3	(GTG)4	303	315	TCTGAGTTAGTTGGTTTTGGA	CCAGAAATTCATCATCCCTA	148
TRINITY_DN9384_c0_g1_i1	ct38075	p3	(CTT)4	680	692	CTATGATCAGCATTGTTGTTG	ACAATGATGCTTATGAGGGTA	121
TRINITY_DN9384_c1_g1_i1	ct35340	p3	(AAC)4	178	190	TCCTTTTCTTAACAACCCTTT	CTTCAGGCTTGTTTGTTAATG	153
TRINITY_DN9346_c0_g1_i1	ct17813	p3	(GTG)5	743	758	ACGTTGGAGGTGTTAATTTTT	TATCGACAAAGAGAAGGAACA	141
TRINITY_DN9346_c0_g1_i1	ct17813	p4	(TTTG)4	1286	1302	TTGCATCCTACTAAAACTGCT	CACACCAATTAACTGAATCAA	137
TRINITY_DN9390_c0_g1_i1	ct34525	p3	(AAG)4	166	178	AGAGGTCAAACTCCCAAAGT	CTCACTTCTCAGATGAGTTGG	148
TRINITY_DN9390_c0_g1_i1	ct34525	p4	(TTAT)3	516	528	CTTTGTGTACAATCGGGATAA	TTTGGTTTGAACAGGACTAGA	112
TRINITY_DN9309_c0_g1_i1	ct04563	p3	(AAT)5	1011	1026	AATACAATCGTCCTCCAAAAT	TTAACTTTGCAAGTGGTGTTT	157
TRINITY_DN9375_c0_g1_i1	ct17610	p2	(GA)7	914	928	CAAAACGACCTTGAAGAGATA	ATTCCAATGTGCCCTTTC	160
TRINITY_DN9342_c0_g1_i1	ct38079	p4	(TATT)3	109	121	TGTTGCTAAGGGTCTTAATCC	CTTGCATATAGGGTTGTTTTG	146
TRINITY_DN9342_c0_g2_i2	ct38080	p4	(TATT)3	109	121	TGTTGCTAAGGGTCTTAATCC	CTTGCATATAGGGTTGTTTTG	146
TRINITY_DN9363_c0_g1_i1	ct24521	p3	(TCA)4	1095	1107	GTTTCATTCCAAGTTTAAGCA	ATCATGATGAGGCTGTAGTTG	168
TRINITY_DN9398_c0_g1_i1	ct21900	p4	(TTAA)4	573	589	ATTAAAAGAGCGATGCACTAA	ATAACTTTTGGGCTTACCAAG	145
TRINITY_DN9398_c0_g1_i1	ct21900	p4	(CCAA)3	754	766	CAAGACCCTAAGACAAGACCT	CTCTTCTTGCTGCTTCTTTTA	146
TRINITY_DN9340_c0_g2_i1	ct11620	p3	(GGT)4	1628	1640	CAGAACGAATGAAAGATCAAG	GAAATGATGGAAACGATGAT	155
TRINITY_DN9369_c0_g1_i1	ct38088	p4	(AACC)3	41	53	CTACACTCCACTTCCTTCAAA	GCGTTCTTGACAGAGTTGAC	122
TRINITY_DN9373_c0_g2_i1	ct22665	p3	(AGA)5	1429	1444	TTACCAAAACTTCACCTACGA	CTCGACTCAACCAAAAACTAA	146
TRINITY_DN9328_c0_g1_i1	ct25385	p2	(GA)6	198	210	CTTAATTCTCAAAAGCGATCA	AATCGTGGAGATCTTCTCTTC	152
TRINITY_DN9328_c0_g3_i1	ct30047	p2	(GA)6	198	210	CTTAATTCTCAAAAGCGATCA	AATCGTGGAGATCTTCTCTTC	152
TRINITY_DN9352_c0_g1_i1	ct38092	p6	(TAGTGT)3	94	112	TAGAAAGGAAGCAATAGCTCA	AAAACACGCATCTTCAGAGT	146
TRINITY_DN9337_c0_g3_i1	ct38093	p3	(GAT)5	353	368	ATTGGGGAAGAAGAAGTTGTA	TTGTGAGAACAAGAACAAGAGA	144
TRINITY_DN9388_c0_g1_i1	ct38094	p4	(TGAA)3	318	330	TGAGTGGGATTTTACCAATTA	ACATTATTGCAGAACAAACCA	154
TRINITY_DN9388_c0_g2_i1	ct28181	p4	(TGAA)3	784	796	TGAGTGGGATTTTACCAATTA	ACATTATTGCAGAACAAACCA	154
TRINITY_DN16677_c0_g1_i8	ct25649	p4	(TTTC)3	534	546	GTCATTTCTTTTTCGTGTTGA	AGCTCTTGCAAGGAGAATAAT	163
TRINITY_DN16613_c0_g1_i1	ct04564	p3	(GAC)4	1679	1691	CAAAGTCCCTAATCCTCTGTT	ACCCTAATTTCCCTTTTGATT	150
TRINITY_DN16613_c0_g1_i1	ct04564	p3	(TCT)4	1954	1966	TAGCCCTATCTGGGAATAGC	GTTCAAACCCAAATAATCACA	143
TRINITY_DN15007_c0_g1_i1	ct03066	p3	(CCA)4	2651	2663	CAGATTCACAAAACATGATGA	TTTGGTGAAGGTTTATGTCAC	151
TRINITY_DN16612_c0_g1_i1	ct05644	p3	(TTC)4	1585	1597	GCTTCGGAATAAGAGTACCTG	CTACAAAGCAGAAACGAAAGA	150
TRINITY_DN16612_c0_g1_i3	ct05645	p3	(TTC)4	1500	1512	GCTTCGGAATAAGAGTACCTG	CTACAAAGCAGAAACGAAAGA	150
TRINITY_DN16695_c0_g1_i3	ct06817	p3	(TTA)4	1547	1559	TACAAAAGTGAGCTGATTGGT	AAAATGGATTGAGACACAAGA	146
TRINITY_DN16693_c0_g1_i1	ct38097	p2	(TA)6	1347	1359	ACCATGACTTCATCATTTAGC	CCTTTGCTTTAAAGGTGATTT	145
TRINITY_DN16693_c0_g1_i1	ct38097	p3	(GAA)4	1821	1833	AACAAGAAGCTTCAATTCCTT	CACTCTCACCCTCACTACATC	162
TRINITY_DN16693_c0_g1_i1	ct38097	p4	(AATG)3	359	371	TGAAAAATCTCCCATTTATCC	ATTGGACTCCTAGCAAAAGAT	153
TRINITY_DN16693_c0_g1_i3	ct38098	p3	(GAA)4	235	247	AACAAGAAGCTTCAATTCCTT	CACTCTCACCCTCACTACATC	162
TRINITY_DN16693_c0_g1_i4	ct38099	p2	(TA)6	1347	1359	ACCATGACTTCATCATTTAGC	CCTTTGCTTTAAAGGTGATTT	145
TRINITY_DN16693_c0_g1_i4	ct38099	p3	(GAA)4	1922	1934	AACAAGAAGCTTCAATTCCTT	CACTCTCACCCTCACTACATC	162
TRINITY_DN16693_c0_g1_i4	ct38099	p4	(AATG)3	359	371	TGAAAAATCTCCCATTTATCC	ATTGGACTCCTAGCAAAAGAT	153
TRINITY_DN16637_c0_g1_i9	ct21875	p3	(ATA)4	127	139	TGAATTGGTCGACTTACAAAC	TTGTTTATGTACTGCTCGTCA	147
TRINITY_DN16632_c0_g4_i1	ct32826	p4	(TTAT)3	1630	1642	AGGAGTATTAACTCCGATTCTG	CATTAAACAAAAAGGGTACA	138
TRINITY_DN16632_c0_g4_i2	ct32083	p4	(TTAT)3	1499	1511	AGGAGTATTAACTCCGATTCTG	CATTAAACAAAAAGGGTACA	138
TRINITY_DN16636_c0_g1_i1	ct31322	p5	(TTTTA)3	892	907	AGAATGCTGTCAAAATGATTG	AACGCATCACTCAATAAACAT	158
TRINITY_DN16636_c0_g2_i1	ct03139	p5	(TTTTA)3	1761	1776	AGAATGCTGTCAAAATGATTG	AACGCATCACTCAATAAACAT	158
TRINITY_DN16649_c0_g1_i1	ct04566	p3	(TGG)6	2356	2374	GCTCTTGAGGATCTGTTGAG	TCACACCACTAAACTTCGATT	150
TRINITY_DN16644_c0_g2_i1	ct32292	p4	(ATTA)4	861	877	CCACTTGCAAATTAGAATGAT	CACACTCTCTTGTCTTCTTCG	149
TRINITY_DN20155_c0_g2_i1	ct17688	p3	(AGA)5	507	522	TAGAAAAGGAAGAGGGAAGAA	ACTTAGCCAATTCGTCAATTT	159
TRINITY_DN20155_c0_g2_i1	ct17688	p3	(GAG)4	520	532	TAGAAAAGGAAGAGGGAAGAA	ACTTAGCCAATTCGTCAATTT	159
TRINITY_DN16644_c1_g4_i2	ct38105	p4	(ATTA)3	22	34	CCCCTCTTCTCTCTTTCAAT	CATAAACAGCCTGAGAAAGAA	178
TRINITY_DN16644_c1_g4_i4	ct31941	p4	(ATTA)3	22	34	CCCCTCTTCTCTCTTTCAAT	CATAAACAGCCTGAGAAAGAA	178
TRINITY_DN16644_c1_g4_i5	ct38106	p4	(ATTA)3	22	34	CCCCTCTTCTCTCTTTCAAT	CATAAACAGCCTGAGAAAGAA	178
TRINITY_DN16660_c0_g2_i1	ct07362	p3	(ACC)4	171	183	CACCTGAAATGTACAACCCTA	GTTGAATTTTGACACCATTTG	143
TRINITY_DN16660_c0_g2_i1	ct07362	p4	(TCCC)3	66	78	CACCATCATCACATCCTCTAC	TAGGGTTGTACATTTCAGGTG	151
TRINITY_DN20155_c1_g1_i1	ct27902	p2	(AT)7	363	377	ATCACTACATGCTGAGCTTTG	CTCTCTCACACACACACACAC	155
TRINITY_DN20155_c1_g1_i1	ct27902	p2	(TG)11	377	399	TAAAAACAAACCACAGAGGAA	GCCTAGTTGACAGTTGTTGAG	173
TRINITY_DN20155_c1_g1_i1	ct27902	p2	(GA)12	398	422	TAAAAACAAACCACAGAGGAA	GCCTAGTTGACAGTTGTTGAG	173
TRINITY_DN16634_c0_g1_i7	ct28135	p2	(AT)7	121	135	GCCTAATTGTGCATTCATCTA	ATGTCTCCAGAGGAAAGAGAG	143
TRINITY_DN16634_c0_g1_i8	ct28609	p2	(AT)7	121	135	GCCTAATTGTGCATTCATCTA	ATGTCTCCAGAGGAAAGAGAG	143
TRINITY_DN16630_c0_g1_i1	ct11203	p4	(CATC)4	2721	2737	ATGAGTGGGTTAATGGATTCT	AGAAGAATATAGTGGGGGTTG	152
TRINITY_DN16621_c0_g1_i2	ct22006	p2	(TG)8	1142	1158	GACAAGAAGTTCAGATCACGA	TTGACAAATACACCTGTAGGG	147
TRINITY_DN16621_c0_g1_i3	ct22457	p2	(TG)8	2059	2075	GACAAGAAGTTCAGATCACGA	TTGACAAATACACCTGTAGGG	147
TRINITY_DN16697_c0_g1_i2	ct18855	p3	(GTT)4	306	318	TGCTTCAACGTTCTTAATTTC	AATTGAGGTTGTCCAGTCTCT	150
TRINITY_DN16663_c0_g1_i1	ct14732	p3	(TTC)5	161	176	CTGCAATGATTTCTCATTCTC	GACCGAATTACAGGGTTAAGT	142
TRINITY_DN20155_c1_g2_i1	ct37428	p4	(ATGA)3	629	641	TTTTCTCTTTCTCGCATCATA	AAGAGACGAAATCATCGAAAT	175
TRINITY_DN16641_c0_g2_i3	ct12775	p3	(TGT)4	110	122	ATTTTATCGGCACCTGATATT	TGGAGTTCAGAGCTAAGGAAT	149
TRINITY_DN16685_c0_g1_i2	ct29548	p3	(CCA)4	574	586	CACCGTCAAAAGTAAAGGTAA	CATATGAGGTTCTAAGCGATG	141
TRINITY_DN16685_c0_g1_i2	ct29548	p4	(TAAC)3	219	231	ACCACCACATAAAATGAAATG	CAACCCTAGATGCTTGTAAGA	150
TRINITY_DN16685_c0_g1_i5	ct14785	p3	(CCA)4	574	586	CACCGTCAAAAGTAAAGGTAA	CATATGAGGTTCTAAGCGATG	141
TRINITY_DN16685_c0_g1_i5	ct14785	p4	(TAAC)3	219	231	ACCACCACATAAAATGAAATG	CAACCCTAGATGCTTGTAAGA	150
TRINITY_DN20155_c1_g3_i1	ct37429	p4	(ATGA)3	525	537	TTTTCTCTTTCTCGCATCATA	AAGAGACGAAATCATCGAAAT	175
TRINITY_DN16690_c0_g2_i4	ct07364	p3	(CTG)4	2003	2015	GAGGAACGACTGGAGAATC	ACATAGACACACGAGAAATGG	168
TRINITY_DN16635_c0_g1_i1	ct23620	p3	(ATT)5	189	204	AACACCCATAATCTTCTCCAT	TGTCTTGTTGGATATTGCTTT	149
TRINITY_DN15030_c0_g1_i4	ct03067	p3	(TCC)4	719	731	TATACTCATCAGCACCAAAGG	ACTGACAGTAATGCCACCTTA	146
TRINITY_DN16635_c0_g1_i3	ct16073	p3	(ATT)5	189	204	AACACCCATAATCTTCTCCAT	TGTCTTGTTGGATATTGCTTT	149
TRINITY_DN16640_c0_g2_i2	ct06639	p3	(CTC)5	37	52	TTCTTCGGCATCGTTTCT	TCTCTATCGGTTTGACTGGTA	160
TRINITY_DN16640_c0_g2_i2	ct06639	p3	(GAT)5	1085	1100	TGCTAGAGTTCAAAAGGTCAG	GCTTTGGATATCTTTGATCCT	171
TRINITY_DN16640_c0_g2_i2	ct06639	p4	(TTTG)3	194	206	TACCAGTCAAACCGATAGAGA	TCGAAAAGTTGTTTTTGAGAC	125
TRINITY_DN16681_c0_g1_i1	ct11578	p6	(ATTGTA)3	1372	1390	GCAAGCTAAAGAGGAATGTTT	TTTCACGATCTACCGTTATTC	150
TRINITY_DN16626_c1_g1_i4	ct14680	p4	(TGTA)3	1827	1839	CCTTGAGGTCAGTGTTAAGTG	CTACCTCCCCTTTTAGTTTCA	149
TRINITY_DN16692_c1_g1_i2	ct03142	p4	(TTTC)3	1556	1568	TTGTGACATCAACAAGAACAG	TCTGTCCAAATTAAAGAACA	149
TRINITY_DN16624_c0_g1_i2	ct07368	p4	(AGAT)3	55	67	TTGGTTCAGAGGAAAGATAGA	GAAGAGAGAAAGGGAAGAAGA	149
TRINITY_DN16624_c0_g1_i2	ct07368	p5	(ATTTA)3	127	142	TTGGTTCAGAGGAAAGATAGA	GAAGAGAGAAAGGGAAGAAGA	149
TRINITY_DN16624_c0_g1_i6	ct07369	p2	(AG)9	3228	3246	GTTGGAAGAACATCAATACCA	CACTTGCATTATTTCCTCTTG	139
TRINITY_DN16624_c0_g1_i6	ct07369	p4	(AGAT)3	55	67	TTGGTTCAGAGGAAAGATAGA	GAAGAGAGAAAGGGAAGAAGA	149
TRINITY_DN16624_c0_g1_i6	ct07369	p4	(AAGG)3	3212	3224	GTTGGAAGAACATCAATACCA	CACTTGCATTATTTCCTCTTG	139
TRINITY_DN16624_c0_g1_i6	ct07369	p5	(ATTTA)3	127	142	TTGGTTCAGAGGAAAGATAGA	GAAGAGAGAAAGGGAAGAAGA	149
TRINITY_DN16624_c0_g1_i7	ct07370	p2	(AG)9	2684	2702	GTTGGAAGAACATCAATACCA	CACTTGCATTATTTCCTCTTG	139
TRINITY_DN16624_c0_g1_i7	ct07370	p4	(AGAT)3	55	67	TTGGTTCAGAGGAAAGATAGA	GAAGAGAGAAAGGGAAGAAGA	149
TRINITY_DN16624_c0_g1_i7	ct07370	p4	(AAGG)3	2668	2680	GTTGGAAGAACATCAATACCA	CACTTGCATTATTTCCTCTTG	139
TRINITY_DN16624_c0_g1_i7	ct07370	p5	(ATTTA)3	127	142	TTGGTTCAGAGGAAAGATAGA	GAAGAGAGAAAGGGAAGAAGA	149
TRINITY_DN20155_c3_g1_i1	ct07231	p3	(AGA)4	2145	2157	ATTGGTGGAGTGAGAGAGAAG	GACAAGTCTCTTCCAGGTACA	134
TRINITY_DN20155_c3_g1_i1	ct07231	p3	(GAG)5	2155	2170	ATTGGTGGAGTGAGAGAGAAG	GACAAGTCTCTTCCAGGTACA	134
TRINITY_DN20155_c3_g1_i1	ct07231	p4	(AGCT)3	231	243	TTTTCCTCAAATGACAAGGTA	TGAACCTCTTGTGGTCTTCTA	148
TRINITY_DN16666_c0_g2_i4	ct00093	p6	(TGGGAG)4	1690	1714	TTGACGTAAGGTATGGTTTTG	GGAAGCTCCAATTGTCATAA	147
TRINITY_DN16666_c0_g2_i5	ct00094	p6	(TGGGAG)4	1363	1387	TTGACGTAAGGTATGGTTTTG	GGAAGCTCCAATTGTCATAA	147
TRINITY_DN16631_c0_g1_i1	ct31719	p4	(AAAT)3	1455	1467	GAATAGCACAATTGACAAGGA	ACCCTTGATGAAGACTTTTCT	163
TRINITY_DN16683_c0_g1_i1	ct11082	p4	(TAGT)3	1980	1992	GATATTAGGTGCATGTTGTCC	AGCATGTGATGAAGGAAATTA	164
TRINITY_DN20155_c4_g2_i2	ct24030	p3	(AGA)6	932	950	GTGAAGGTTTGTGGTTGAGTA	CTTCGAACACGATTCAATTAG	153
TRINITY_DN20155_c4_g2_i2	ct24030	p3	(GAA)6	1047	1065	GAAGTTTCTGGAAGGTGTTCT	CATATGCATTAGCATGGAATC	151
TRINITY_DN16625_c0_g1_i1	ct22790	p2	(CA)6	370	382	AGTTTTCAGGCTTCAGTTTCT	TCTTCAGATGCAAAAACTTGT	155
TRINITY_DN16625_c0_g1_i2	ct27574	p2	(CA)6	899	911	AGTTTTCAGGCTTCAGTTTCT	TCTTCAGATGCAAAAACTTGT	155
TRINITY_DN16625_c0_g1_i2	ct27574	p6	(TTTTTA)3	149	167	GCACATTTAACAATTTGGATG	TGCTAGACAGAGCCAATAAAG	146
TRINITY_DN16625_c0_g1_i3	ct22849	p2	(CA)6	496	508	AGTTTTCAGGCTTCAGTTTCT	TCTTCAGATGCAAAAACTTGT	155
TRINITY_DN16625_c0_g1_i4	ct27390	p2	(CA)6	496	508	AGTTTTCAGGCTTCAGTTTCT	TCTTCAGATGCAAAAACTTGT	155
TRINITY_DN16625_c0_g1_i6	ct27321	p2	(CA)6	370	382	AGTTTTCAGGCTTCAGTTTCT	TCTTCAGATGCAAAAACTTGT	155
TRINITY_DN16674_c0_g2_i1	ct04569	p2	(TA)6	1098	1110	TACAACAATTGCTTCACAATG	TATAAAGGGACCAAAGGAGAT	153
TRINITY_DN16674_c0_g2_i2	ct22392	p2	(TA)6	1730	1742	TACAACAATTGCTTCACAATG	TATAAAGGGACCAAAGGAGAT	153
TRINITY_DN16605_c0_g1_i1	ct03143	p3	(GAA)4	169	181	AGTTTGATTTGATTGGGAAGT	CGTTTCTCTTCGTACTCTTTG	161
TRINITY_DN16605_c0_g1_i3	ct03144	p3	(GAA)4	169	181	AGTTTGATTTGATTGGGAAGT	CGTTTCTCTTCGTACTCTTTG	161
TRINITY_DN16605_c0_g1_i3	ct03144	p4	(TTGA)3	1972	1984	TTCTGGTAGTTTTGGCATTAG	ATATCACCACCCAATACCTCT	152
TRINITY_DN16678_c0_g2_i2	ct11661	p2	(AC)7	3087	3101	TCAGGGTTCAAACTTGTAAGA	ACTCTTTTCAGTTTCTTGTGC	163
TRINITY_DN16678_c0_g2_i2	ct11661	p2	(GT)6	3392	3404	GAAATGGAGAAGAAACACTTG	ACCATTTACCATTCCTTTTCT	150
TRINITY_DN16615_c0_g1_i1	ct32721	p3	(CTT)5	536	551	CCATCCTCAGTTTTCTTTCTT	AAGAAGTCTGAAATGGGAAAG	152
TRINITY_DN16615_c0_g1_i2	ct33209	p3	(CTT)5	536	551	CCATCCTCAGTTTTCTTTCTT	AAGAAGTCTGAAATGGGAAAG	152
TRINITY_DN16615_c0_g1_i2	ct33209	p4	(AATA)3	1433	1445	TGTGGTAAGGTTTTTCCAATA	ATGGGATTCCAAGAAATTATG	155
TRINITY_DN16615_c0_g1_i2	ct33209	p4	(ATTC)3	2763	2775	GCGGGATTAACTGTAATTGTT	GTGAGAAGAACAAGCCATGTA	155
TRINITY_DN16615_c0_g1_i3	ct32667	p3	(CTT)5	536	551	CCATCCTCAGTTTTCTTTCTT	AAGAAGTCTGAAATGGGAAAG	152
TRINITY_DN16610_c0_g1_i1	ct04570	p2	(CA)6	39	51	CACCCTTCTTTCTGTGTCTCT	ATGGAGAAGAAAGGTGAAGAC	152
TRINITY_DN16610_c0_g1_i2	ct04571	p2	(CA)6	39	51	CACCCTTCTTTCTGTGTCTCT	ATGGAGAAGAAAGGTGAAGAC	152
TRINITY_DN16629_c0_g1_i1	ct07375	p2	(TA)7	159	173	TTTTCCCTCTTCTCTTTCATT	GTTGAATGTGATGAACCCTAA	145
TRINITY_DN16629_c0_g1_i1	ct07375	p2	(CT)6	3730	3742	CAATTCCTGGTTTTGTCATAC	GAACACGTTTTCAAATGTAGC	149
TRINITY_DN16629_c0_g1_i2	ct07376	p2	(TA)7	159	173	TTTTCCCTCTTCTCTTTCATT	GTTGAATGTGATGAACCCTAA	145
TRINITY_DN16661_c1_g1_i2	ct12891	p2	(TG)7	2753	2767	GGGGTGGAAGAGAATTTAATA	TAATTACTCCTGCACATTGGT	157
TRINITY_DN20176_c0_g2_i1	ct34483	p3	(TCC)5	295	310	CTTGTGTTTCCAAATTTCCTA	GGTGAAGAAAGTGGTAAAGGT	136
TRINITY_DN16671_c0_g2_i2	ct34649	p3	(GAA)6	403	421	AACAAGTGCAAGATTCAAAGA	ACTATTTGGTGGCCATTTATT	148
TRINITY_DN16671_c0_g2_i2	ct34649	p4	(CAAT)3	242	254	ACTTCACACCAAAAATGATTC	TTAGTGCTAGAATTGGTCCTG	157
TRINITY_DN16671_c0_g2_i3	ct19076	p3	(GAA)6	655	673	AACAAGTGCAAGATTCAAAGA	ACTATTTGGTGGCCATTTATT	148
TRINITY_DN20176_c1_g1_i2	ct17075	p5	(ATAAA)3	246	261	CTTCCCAATCCCATTTATTAT	GTTTTGATGACCTCAGATTCA	158
TRINITY_DN10584_c0_g1_i1	ct28890	p4	(AAAG)3	407	419	GTGGACATTGAACTATTGCAT	AACGCAACATTGTTACATAGC	136
TRINITY_DN10584_c0_g1_i2	ct29137	p3	(TTC)5	115	130	CCTCCTCCTGTAATCATCTCT	TTGAAGTACGAGAAGAACAGC	145
TRINITY_DN10584_c0_g1_i2	ct29137	p4	(AAAG)3	486	498	GTGGACATTGAACTATTGCAT	AACGCAACATTGTTACATAGC	136
TRINITY_DN10522_c0_g1_i1	ct11579	p3	(ACC)4	41	53	AAATACATGTGACACCCTCCT	GAAGCTGAGGTTGGTCATC	141
TRINITY_DN10522_c0_g1_i1	ct11579	p3	(GCC)4	147	159	AGAGATGAACCCGACTACG	GAGAAACAGAGAGGTGGTGTC	150
TRINITY_DN10522_c0_g1_i1	ct11579	p6	(CTCCGT)3	163	181	AGAGATGAACCCGACTACG	GAGAAACAGAGAGGTGGTGTC	150
TRINITY_DN10568_c1_g1_i1	ct38151	p2	(AG)7	733	747	AATCCACAAGGGTTCAATATC	ATTCTCTCTTCCTCCTCCTCT	152
TRINITY_DN10568_c1_g1_i1	ct38151	p3	(ATA)5	110	125	GGATGATGACGATAAAACAAG	TGAAGATGATGAAAGGGAGAT	176
TRINITY_DN10568_c1_g1_i1	ct38151	p3	(TGA)4	319	331	GATATTGGATTTGGACCACTT	AACTAGCACAACAACAACCAT	144
TRINITY_DN10568_c1_g1_i1	ct38151	p3	(GAA)5	422	437	TCTCCTAAAGAGGACGAAGAG	CTTCATCATCATCACAATCCT	151
TRINITY_DN10568_c1_g1_i1	ct38151	p3	(TGA)4	538	550	GAAATTGAAGGAAATTGAAGG	ATATTGAACCCTTGTGGATTT	144
TRINITY_DN10568_c1_g1_i1	ct38151	p3	(AAT)4	588	600	GAAATTGAAGGATTGTGATGA	CATGGTTGATGGATATTGAAC	146
TRINITY_DN10568_c1_g1_i1	ct38151	p3	(GAA)4	757	769	CTCCTCCAAGGCTAATTAAGA	CACTTCCAATCAAATCATCAC	157
TRINITY_DN10501_c0_g1_i1	ct04573	p2	(CT)6	123	135	AAGAGACCCTCTTTCTTTGAA	AAAGGAGAAGAAGAAGATGGA	150
TRINITY_DN10501_c0_g1_i1	ct04573	p3	(CTT)4	179	191	AAGAGACCCTCTTTCTTTGAA	AAAGGAGAAGAAGAAGATGGA	150
TRINITY_DN10501_c0_g1_i1	ct04573	p3	(TCT)4	196	208	ATTTCCATGTCCTTCTTCTTC	AGGTTGTCAGTGTTACCTTGT	152
TRINITY_DN10529_c0_g1_i1	ct26032	p3	(TCC)4	197	209	CATTTTTCTCCTTTCAAGGTT	CACAAGAGTGGATGAGGTAAG	155
TRINITY_DN10599_c0_g1_i1	ct24372	p2	(CT)9	362	380	GTCTACCTTGGTTGTCTCCTT	CTTCGTGCTGTTTTGTCTAAC	155
TRINITY_DN10599_c0_g1_i1	ct24372	p6	(GAATGA)4	617	641	GAAAGTTGTGACTGCTGATTT	GCTTATCATCATCATTTGCAG	149
TRINITY_DN10507_c0_g1_i1	ct30351	p4	(GTTA)3	696	708	TGCGGTTTCTAATGAGTATTT	TGACACGTGTTCAATGATTAG	169
TRINITY_DN10547_c0_g1_i1	ct36031	p3	(CTT)4	215	227	GATGCAAGCAAACGTATAATC	ATTATGAGCAGCATACTGGAA	151
TRINITY_DN20110_c1_g1_i1	ct37434	p3	(TGA)6	228	246	TTTCTCCGTTAATGAAACTTG	CCCCTAATATATTGTCCCACT	181
TRINITY_DN10547_c0_g1_i2	ct30835	p3	(CTT)4	215	227	GATGCAAGCAAACGTATAATC	GTCATAGAACTTGGCAGCATA	149
TRINITY_DN10559_c0_g1_i1	ct38155	p3	(TCG)8	1712	1736	AAATCGGAGTCAACTACCTCT	GATGATGATGATGACGAAGAC	140
TRINITY_DN10559_c0_g1_i1	ct38155	p3	(TCA)4	1787	1799	CATCAACTGCTTGCTCTTCT	AAGACGATGAAGATGACGAC	144
TRINITY_DN10559_c0_g1_i1	ct38155	p3	(GTC)5	1840	1855	GTCTTCGTCATCATCATCATC	GAATCCGAGGAAGAAGTACAC	150
TRINITY_DN10559_c0_g1_i2	ct38156	p3	(TCG)8	752	776	AAGGTACTCTGTTCCCAAATC	GATGATGATGATGACGAAGAC	147
TRINITY_DN10559_c0_g1_i2	ct38156	p3	(TCA)4	827	839	CATCAACTGCTTGCTCTTCT	AAGACGATGAAGATGACGAC	144
TRINITY_DN10559_c0_g1_i2	ct38156	p3	(GTC)5	880	895	GTCTTCGTCATCATCATCATC	GAATCCGAGGAAGAAGTACAC	150
TRINITY_DN10570_c0_g1_i1	ct03145	p2	(CT)6	55	67	CTGTAGCAACATGGAAACTCT	ATTTAATGGGCATTTTCATC	140
TRINITY_DN10570_c0_g1_i1	ct03145	p2	(TC)7	512	526	GTTTCCCTTGTTTATTTCACC	AATCGAAGAAAGGGTACAAAG	156
TRINITY_DN10570_c0_g1_i1	ct03145	p3	(TTC)4	282	294	AATATTTTTCCAGCAAATGG	TTTGGGGTGATAATAGCAATA	143
TRINITY_DN10570_c0_g1_i1	ct03145	p5	(TTTGA)3	394	409	TACGTTTCTCTCTGCAACTTC	ATAAACAAGGGAAACCAAGTC	154
TRINITY_DN10570_c0_g1_i1	ct03145	p6	(CTTCAC)3	290	308	AATATTTTTCCAGCAAATGG	TTTGGGGTGATAATAGCAATA	143
TRINITY_DN10590_c0_g2_i1	ct07377	p4	(AGGA)3	82	94	GTGGCCTTTTGAGAAAGAA	ATTTAAGGAATGGAAGATGGA	154
TRINITY_DN10590_c0_g3_i1	ct07378	p4	(AGGA)3	82	94	GTGGCCTTTTGAGAAAGAA	ATTTAAGGAATGGAAGATGGA	154
TRINITY_DN20110_c2_g1_i3	ct18049	p4	(AATG)4	162	178	TGATCAGTCACAACAATCAGA	TTTCAGCAAAATTCAGAAGAG	158
TRINITY_DN10525_c0_g1_i1	ct14381	p3	(ATC)4	1357	1369	TTCAGCATCACTCTTTGTTCT	GCGAGACTCTTTTCTCTGAAT	152
TRINITY_DN20110_c2_g1_i4	ct34718	p4	(AATA)3	401	413	GCTCACTGAACTTGAAAACAT	ACGATTTATACCGATCATACG	145
TRINITY_DN20110_c2_g1_i4	ct34718	p4	(TTTA)4	926	942	ATTAGAGAATGAGGCGAAGTT	GATCACCCATTAAAACTTGTG	166
TRINITY_DN20110_c2_g1_i4	ct34718	p4	(ATTA)4	2061	2077	GTTGTCTTCGTTTGCATTTAT	AACTAGAAAAGCCCAAAACTC	152
TRINITY_DN20110_c2_g1_i4	ct34718	p4	(TTAT)3	2074	2086	GTTGTCTTCGTTTGCATTTAT	AACTAGAAAAGCCCAAAACTC	152
TRINITY_DN10512_c0_g1_i1	ct38163	p4	(AAAT)3	142	154	GTGTTTCCTGTTTCGTGAGTA	TTTCAAGGGATGAACTACAAA	152
TRINITY_DN10531_c0_g1_i1	ct18656	p3	(ATC)4	407	419	TCTACCTGCCTACATTCTCAG	GTGGTGAAGATGAGATGGAT	147
TRINITY_DN10538_c0_g2_i1	ct15525	p3	(TCC)6	519	537	GAGTCCTTTCTTACTCGTTGG	AAGACGGAAAGAATTCCTAGA	209
TRINITY_DN10538_c0_g2_i1	ct15525	p3	(AGA)4	1112	1124	CTGATCAAGCTAGGGAACAG	CTTCACGTAATTTAGCCAATG	159
TRINITY_DN10538_c0_g2_i1	ct15525	p6	(CCGCCT)3	360	378	GATGTTCACCATCAAGATCAC	CCGGAAATTAACCCTAGACT	158
TRINITY_DN10541_c0_g1_i1	ct34695	p4	(ATTA)3	114	126	CCACACATGCATAAATACATAA	ATATGATGCTGCACAAGATG	153
TRINITY_DN10541_c0_g1_i1	ct34695	p4	(TTCC)3	318	330	CTGATTTGGAAGTATCCCTTT	AGGCCATTTCTCTACTACACC	162
TRINITY_DN10585_c0_g1_i1	ct32189	p3	(GAG)4	127	139	TGCTTAAGAGTTTGAGGGAAT	TATCAAACTTGGAACTCACCA	150
TRINITY_DN10560_c4_g1_i1	ct38167	p4	(TATC)3	415	427	TAAAATAATTCCTCGTGCTGA	ACCAAACAAAAAGCAGTTACA	144
TRINITY_DN10576_c0_g1_i1	ct10826	p6	(TTTTGA)3	74	92	TATATCCCAATCCTTCTTTGC	GAGGAAGAAAGGGAATTCATA	123
TRINITY_DN20110_c2_g1_i7	ct17786	p4	(AATG)4	162	178	TGATCAGTCACAACAATCAGA	TTTCAGCAAAATTCAGAAGAG	158
TRINITY_DN15039_c0_g1_i1	ct37385	p4	(AATT)3	168	180	AGGTTAAGCATGGAGAAGTTT	TGAAAACGATGTGATATGTGA	175
TRINITY_DN10513_c0_g1_i1	ct27931	p3	(CAC)4	239	251	CATGTCCATCACCTCACTACT	AAGTGGAGCATCAGAAGAAG	146
TRINITY_DN2569_c0_g1_i1	ct38173	p2	(AG)8	41	57	GTGTGAGTGGTGTTTGGAA	AACCTCACACTTTCATCCTCT	134
TRINITY_DN2569_c0_g1_i1	ct38173	p2	(TG)7	72	86	GAGTGGTGTTTGGAAAGAAA	AACCTCACACTTTCATCCTCT	130
TRINITY_DN20110_c2_g1_i8	ct18427	p4	(AATG)4	162	178	TGATCAGTCACAACAATCAGA	TTTCAGCAAAATTCAGAAGAG	158
TRINITY_DN2523_c0_g2_i1	ct16472	p6	(CTGCAA)3	74	92	GAAATCCACATCCTTTCTTTC	GTTTTTGGTTTTGGAGATGA	152
TRINITY_DN2556_c0_g1_i1	ct38175	p6	(TCCACT)3	67	85	AAACAAGAACGTGCTGTATCTA	GCTTCTTTGTCTTCCATCATT	155
TRINITY_DN2517_c0_g1_i1	ct38177	p3	(AAT)4	615	627	TCATATCCTTTCTCTGGTCCT	TGGAAAGACTCGTACCTTAAA	152
TRINITY_DN2583_c0_g1_i1	ct38181	p3	(AGG)5	183	198	AACTTCAGAAACGTTGTTCAG	AAGGGAACTCTGTTTCATCAT	143
TRINITY_DN15563_c0_g2_i1	ct04575	p3	(TTC)7	1578	1599	TGATTTGAGCGATAATACCAC	TGAATTGTGAAGTGAACCTCT	152
TRINITY_DN15532_c0_g2_i2	ct05647	p5	(TTCTT)3	79	94	AGACAGTTAGTTGTCCGTACC	AGGAGAGAAGATCAGAGTGCT	145
TRINITY_DN15571_c0_g1_i1	ct01706	p5	(TTGTA)3	3272	3287	TTTAGGGGGTGAGATTATTTT	TAACCAATCCTCTTCACTTCA	152
TRINITY_DN15571_c0_g1_i2	ct01707	p5	(CAGAA)4	957	977	ACAAAACCAAAAACAAAGGAC	GGAGGCAGTTACCTCAGAC	148
TRINITY_DN15571_c0_g1_i2	ct01707	p5	(TTGTA)3	3445	3460	TTTAGGGGGTGAGATTATTTT	TAACCAATCCTCTTCACTTCA	152
TRINITY_DN15580_c0_g1_i1	ct22005	p3	(AAT)4	54	66	GTCACATATACCCAAATCCAA	TTAGTGCTTGAAGAATGGTGT	146
TRINITY_DN15580_c0_g1_i1	ct22005	p3	(GAA)4	1206	1218	TGTTTGTTGAATTTCGATCTC	AAGGTGGTTTTGATTCTTTGT	148
TRINITY_DN15526_c0_g2_i1	ct01709	p4	(TTAT)4	263	279	CGGTATTTCTTTTTCCTTTTC	GGCTACTTTGGTGATTTCTTT	179
TRINITY_DN15526_c0_g2_i2	ct20711	p4	(TTAT)4	263	279	CGGTATTTCTTTTTCCTTTTC	GGCTACTTTGGTGATTTCTTT	179
TRINITY_DN15553_c0_g1_i3	ct03148	p3	(AAG)4	930	942	TCTCTGTCTTCAAAGCTGTTC	AGAGGAGATATTGATGCCAAC	154
TRINITY_DN15553_c0_g1_i3	ct03148	p5	(CACTT)3	1593	1608	TTTCTTTGGTGTACTCTTTGC	AATTCTAGAGGGTTGAGCATT	148
TRINITY_DN15553_c0_g1_i3	ct03148	p5	(ATTTT)4	1871	1891	GGCACATCTCTGTCACTGTTA	GATTCTAGCGTTGATTCTTCA	154
TRINITY_DN15553_c0_g1_i4	ct03149	p2	(AT)7	2257	2271	TCATCTATATGCGTGTGTGAA	TTCTAATGTCCCATTTCGTAG	185
TRINITY_DN15553_c0_g1_i4	ct03149	p3	(AAG)4	930	942	TCTCTGTCTTCAAAGCTGTTC	AGAGGAGATATTGATGCCAAC	154
TRINITY_DN15553_c0_g1_i4	ct03149	p5	(AAAAT)4	2138	2158	TCATCTATATGCGTGTGTGAA	GACTGGAAATCCAAGATACAA	143
TRINITY_DN15562_c0_g1_i1	ct29803	p3	(GTA)4	995	1007	GTGTGAGGAAGAGACAGTGAG	TACGTAAATGCGAATTCAAAG	140
TRINITY_DN15562_c0_g1_i1	ct29803	p3	(AGA)4	1006	1018	GTGTGAGGAAGAGACAGTGAG	TACGTAAATGCGAATTCAAAG	140
TRINITY_DN15594_c0_g1_i1	ct20215	p4	(CTCA)3	137	149	CTCAACACAATCCTTCAATGT	CCTACTTGGAAACCGTTTTAT	152
TRINITY_DN15564_c0_g1_i2	ct16664	p3	(CAT)4	73	85	AAAAAGTTTAGCTTCGAGATCA	GCTTCCAGTCACAGTAACATC	121
TRINITY_DN15564_c0_g1_i3	ct01710	p3	(CAT)4	73	85	AAAAAGTTTAGCTTCGAGATCA	GCTTCCAGTCACAGTAACATC	121
TRINITY_DN15564_c0_g1_i3	ct01710	p3	(TAT)5	2006	2021	CCCAAATATTTCTCCTGTTTT	TGTAATCCAACTGAATTTTGC	158
TRINITY_DN15564_c0_g1_i3	ct01710	p4	(CATT)3	1708	1720	TTCCAGATTTGTAATCCATGA	GTGAATGCTTTTTATTTCAGC	146
TRINITY_DN15564_c0_g1_i4	ct01711	p3	(CAT)4	73	85	AAAAAGTTTAGCTTCGAGATCA	GCTTCCAGTCACAGTAACATC	121
TRINITY_DN15527_c0_g1_i3	ct33113	p3	(TCA)4	54	66	CATAAACAACACCTCCTCAAC	GGTGAAAAGAAAGCAGAATTT	159
TRINITY_DN15565_c0_g1_i1	ct11932	p4	(GTAT)3	350	362	CGTGTCTTTGTGCTAGTACCT	TCTGATAATGATTGGGAGAAA	155
TRINITY_DN15507_c0_g1_i3	ct21447	p3	(TAG)4	441	453	TGGTTTTGATTCATTGAGTTC	TATGGCATATCCACTTGAAAC	145
TRINITY_DN15572_c0_g2_i1	ct23570	p3	(TGA)4	771	783	TAGCAAGGACAACATGAAGAT	CTAGCTGTTAATGAGGACGAC	152
TRINITY_DN15572_c0_g2_i1	ct23570	p3	(CCA)6	825	843	TAGCAAGGACAACATGAAGAT	CTAGCTGTTAATGAGGACGAC	152
TRINITY_DN15572_c0_g2_i1	ct23570	p4	(ATTA)3	1082	1094	CAACCTCTCCTTCTCTTCTTC	CCCAAGTTTTGTTTTTGTAAG	143
TRINITY_DN15569_c0_g1_i1	ct28191	p4	(CCTT)3	904	916	CCCTTCTATTTGCTCTTCTTT	GAACCAGCTTGTTTTATCAGA	147
TRINITY_DN15506_c0_g1_i2	ct03150	p3	(GCG)4	271	283	TTTCCTCTGTTTAAAATGGTG	AACTAGAGAGCAGAGTCATGG	181
TRINITY_DN15558_c0_g1_i1	ct04576	p3	(ATT)6	311	329	ACACTGGGGTTCAAATTAAAG	GATTATTGCAAAGGAAAAGGT	147
TRINITY_DN15558_c0_g1_i1	ct04576	p4	(TCTT)3	412	424	GACGTGGCTAGTAATCACAAC	CCATTGCTTTAGGAGAAGAAT	143
TRINITY_DN20142_c0_g1_i9	ct00016	p3	(TCA)4	2458	2470	ATGCTTATAAAGACCCTGCTT	TCCATCACATAAAGGAGAGAA	153
TRINITY_DN15539_c0_g2_i1	ct23650	p3	(AAG)5	607	622	AAGGTAATGGTGAAAGGAAAC	TGTTTCTCCTTGTTCTCTGAA	167
TRINITY_DN15539_c0_g2_i2	ct27617	p3	(AAG)5	1214	1229	AAGGTAATGGTGAAAGGAAAC	TGTTTCTCCTTGTTCTCTGAA	167
TRINITY_DN15508_c0_g1_i1	ct24342	p3	(GCA)4	288	300	GAGGACGAATCCTCAAGTAAT	GCTCTGTTCTCTGCAATTCT	152
TRINITY_DN15508_c0_g1_i1	ct24342	p3	(TTG)4	1303	1315	TGTATCTGCATCCTAGTGTCC	CATGACCAGAAACCAATTCTA	149
TRINITY_DN15528_c0_g1_i4	ct12109	p4	(ATAC)3	2089	2101	TTCGCTCATGAGATGATTAAC	GTCAAACTAGGAAGCTCTGGT	152
TRINITY_DN20142_c0_g1_i19	ct00017	p3	(TCA)4	3444	3456	ATGCTTATAAAGACCCTGCTT	TCCATCACATAAAGGAGAGAA	153
TRINITY_DN15519_c0_g1_i1	ct27061	p2	(TA)11	2072	2094	GAATGTATTGAAACTGGGTTG	AAGCTTAGCTCATCCTTCATT	139
TRINITY_DN15519_c1_g1_i1	ct18971	p2	(TA)11	65	87	CATGGAACAGAGGATAGTTGA	CAAAGCTTGTTTGATGTGACT	167
TRINITY_DN15519_c1_g1_i4	ct03151	p2	(TA)11	65	87	CATGGAACAGAGGATAGTTGA	CAAAGCTTGTTTGATGTGACT	167
TRINITY_DN15519_c1_g1_i6	ct16349	p2	(TA)11	65	87	CATGGAACAGAGGATAGTTGA	CAAAGCTTGTTTGATGTGACT	167
TRINITY_DN15519_c1_g1_i8	ct03152	p2	(TA)11	65	87	CATGGAACAGAGGATAGTTGA	CAAAGCTTGTTTGATGTGACT	167
TRINITY_DN15500_c0_g1_i4	ct28080	p3	(ATT)4	875	887	AACAACTTATCCATCCTCCTC	TTGAGTAATTCTGTCGTGAGC	144
TRINITY_DN20142_c1_g3_i1	ct15696	p3	(TTC)7	1068	1089	TTCTGACGGTCCTTAGAAGA	TCTACCTTTCCCTACCCTTTA	151
TRINITY_DN15559_c2_g1_i2	ct19904	p5	(TTAAA)3	1005	1020	TTGCTGTCTTGATTCTCTTGT	TTTGTCAACTCAAAACGGTAG	140
TRINITY_DN15559_c2_g1_i3	ct06230	p2	(TC)6	160	172	GGATACAGCTCATTGCATTAC	GTCGGTGTGAGAAAGAAAAG	143
TRINITY_DN15559_c2_g1_i3	ct06230	p3	(TTA)6	303	321	CTAAAGGGAAAAGGAAAGTGT	TGTGGATATCAGAAAATGACC	150
TRINITY_DN15559_c2_g1_i3	ct06230	p5	(TTAAA)3	2277	2292	TTGCTGTCTTGATTCTCTTGT	TTTGTCAACTCAAAACGGTAG	140
TRINITY_DN15559_c2_g1_i5	ct06231	p2	(TC)6	160	172	GGATACAGCTCATTGCATTAC	GTCGGTGTGAGAAAGAAAAG	143
TRINITY_DN15559_c2_g1_i5	ct06231	p3	(TTA)6	303	321	CTAAAGGGAAAAGGAAAGTGT	TGTGGATATCAGAAAATGACC	150
TRINITY_DN15559_c2_g1_i5	ct06231	p5	(TTAAA)3	2388	2403	TTGCTGTCTTGATTCTCTTGT	TTTGTCAACTCAAAACGGTAG	140
TRINITY_DN15593_c0_g1_i3	ct17449	p3	(TCG)4	1116	1128	AGAAGGAGAATGGTGATCCT	ATTTCAAATCTGGCAAATCTC	161
TRINITY_DN20142_c1_g3_i4	ct27486	p3	(TTC)7	2846	2867	TTCTGACGGTCCTTAGAAGA	TCTACCTTTCCCTACCCTTTA	151
TRINITY_DN20142_c1_g3_i4	ct27486	p4	(AAGA)3	1067	1079	CGAAACGTCATAACTCAACAG	AAGATGAGGGACTAAAAGCAT	150
TRINITY_DN15039_c0_g2_i1	ct17417	p6	(CCTTTT)3	94	112	CTTCTCCCCCATGCTTAT	GAAGAAGTGGACTTTGGAGTT	158
TRINITY_DN20142_c1_g3_i6	ct27120	p3	(TTC)7	1638	1659	TTCTGACGGTCCTTAGAAGA	TCTACCTTTCCCTACCCTTTA	151
TRINITY_DN15529_c0_g1_i1	ct06640	p6	(GTCGGA)3	3047	3065	TCGAAGTAGGATTTAAATATGGA	ACGAGTCAGGAATGCTAAAAT	147
TRINITY_DN15552_c2_g1_i1	ct00102	p3	(AGG)4	997	1009	AGTTTTCATTGTTCTTGACGA	ATCAACTTTTCCTTCAATGGT	145
TRINITY_DN15552_c2_g2_i1	ct00103	p3	(AGG)4	997	1009	AGTTTTCATTGTTCTTGACGA	ATCAACTTTTCCTTCAATGGT	145
TRINITY_DN15578_c0_g2_i1	ct04578	p2	(AG)9	3098	3116	CGCACACTAGAGAAAGAGAGA	ATCATGGTGTGAGAGACAGAG	149
TRINITY_DN15510_c0_g2_i1	ct15266	p3	(ATG)4	1278	1290	ATGATAATGACAGGTTCAACG	GATCTTCAACTACCTCCCATC	154
TRINITY_DN15510_c0_g2_i1	ct15266	p4	(TTCC)3	1585	1597	TTAGAAAATTCAGCACACCAT	TGCAAATGTAATAGGAGGAAG	164
TRINITY_DN15510_c0_g3_i1	ct16445	p3	(ATG)4	4731	4743	ATGATAATGACAGGTTCAACG	GATCTTCAACTACCTCCCATC	154
TRINITY_DN15510_c0_g3_i1	ct16445	p4	(ATCT)3	2977	2989	AATTCAGCTATGTTGTGGAAA	GAATCAGCATCATATCACCAT	183
TRINITY_DN15510_c0_g3_i1	ct16445	p4	(TTCC)3	5038	5050	TTAGAAAATTCAGCACACCAT	TGCAAATGTAATAGGAGGAAG	164
TRINITY_DN15510_c0_g4_i1	ct15223	p3	(ATG)4	1227	1239	ATGATAATGACAGGTTCAACG	GATCTTCAACTACCTCCCATC	154
TRINITY_DN15510_c0_g4_i1	ct15223	p4	(TTCC)3	1534	1546	TTAGAAAATTCAGCACACCAT	TGCAAATGTAATAGGAGGAAG	164
TRINITY_DN15595_c0_g1_i1	ct38186	p5	(TCTCA)5	452	477	ACCAATAACCAATACCCAAAT	ACAAAGTGTGCCTTTTATTCA	171
TRINITY_DN15502_c0_g2_i1	ct03154	p4	(TCCA)3	67	79	TCTACACCCAACACTCATCTC	GGGAAGAAATCGTGGAGT	142
TRINITY_DN15502_c0_g2_i1	ct03154	p4	(AATT)4	89	105	ATTCTAACTCCATCCATCCAT	AATGAATTGGAGTGCCTTG	146
TRINITY_DN15502_c1_g1_i1	ct15989	p3	(TAT)4	920	932	TATTAACACCGTTTGCGTTAT	AGCACAATCACTGAACGATAC	157
TRINITY_DN15502_c1_g1_i1	ct15989	p4	(TAAT)3	287	299	GAAATGATCATAAAAGCGATG	AGTACCATCTTCTTCCTCAGC	161
TRINITY_DN15502_c1_g1_i2	ct06232	p3	(TAT)4	1891	1903	TATTAACACCGTTTGCGTTAT	AGCACAATCACTGAACGATAC	157
TRINITY_DN15502_c1_g1_i2	ct06232	p4	(TAAT)3	287	299	GAAATGATCATAAAAGCGATG	AGTACCATCTTCTTCCTCAGC	161
TRINITY_DN15502_c1_g1_i2	ct06232	p4	(AAAT)3	1017	1029	CGAAAATGTTGCACTTTCTAT	GCAACCAAATAAATGTTGAGA	163
TRINITY_DN15502_c1_g1_i3	ct06233	p3	(TAT)4	920	932	TATTAACACCGTTTGCGTTAT	AGCACAATCACTGAACGATAC	157
TRINITY_DN15502_c1_g1_i3	ct06233	p4	(TAAT)3	287	299	GAAATGATCATAAAAGCGATG	AGTACCATCTTCTTCCTCAGC	161
TRINITY_DN15535_c0_g2_i1	ct01712	p3	(ATA)4	868	880	GCTTCTAATGACCACAAAGTG	GATACACATTTCCACACCAAC	155
TRINITY_DN15584_c0_g2_i2	ct25414	p3	(TTA)5	542	557	TTCCCTTCAACTGACTGATTA	CTCCCACTTAGGTTCAATTTT	153
TRINITY_DN15590_c0_g1_i2	ct23651	p6	(CTTTGG)3	789	807	AGAGCTCATTCTGCTTTGTAA	TTCTTCTTCACCACAAACATT	155
TRINITY_DN15561_c0_g1_i1	ct12713	p3	(GAT)4	218	230	GCTTGTCAAATTCACATCACT	GTCATAATCCACAGCAATCAT	154
TRINITY_DN15533_c0_g1_i1	ct15978	p4	(ACAT)4	1497	1513	CAGGGCAACAAAACATTATT	TTCAAGTTCCTAGCTCTGTTC	156
TRINITY_DN15533_c0_g1_i2	ct18156	p4	(ACAT)4	1612	1628	CAGGGCAACAAAACATTATT	TTCAAGTTCCTAGCTCTGTTC	156
TRINITY_DN15587_c0_g2_i2	ct33038	p5	(TTAAT)3	1181	1196	CTTCTTAAAAATTCCCTGGTT	CAAATACAAGAACCAGAACGA	140
TRINITY_DN15524_c0_g1_i1	ct29433	p4	(CAAG)3	288	300	CCAAGTAATTAGCTGCTCTCA	GGCTTTTCAAACTCTTCTACC	159
TRINITY_DN15524_c0_g1_i1	ct29433	p6	(AGAATA)3	99	117	AGAGATTGTTTTGTTGGGATT	AAACAGTTTCATTGCCTGATA	148
TRINITY_DN15513_c0_g1_i1	ct03155	p4	(CTTC)3	86	98	ATTCACAGGCTTTAACCCTAC	GGTTAGAGGGATAACAGTTGG	153
TRINITY_DN15512_c0_g1_i1	ct07386	p3	(GCC)4	242	254	CTCTGCTAAGGGCAAGGA	CCCAATCTCTTTGAACTTCTT	145
TRINITY_DN15512_c0_g1_i1	ct07386	p3	(GGA)4	3698	3710	TGGAATATGGAGATGAAGATG	TTACCCTCCCACTAAACTCAT	125
TRINITY_DN15512_c0_g1_i1	ct07386	p4	(AAAC)3	4084	4096	GTTTTCCTGTGTTGTGTTGTT	ACTCCGTTAAGTTGATTTTCC	150
TRINITY_DN15577_c0_g1_i2	ct07387	p4	(GAAG)3	2677	2689	GTTTTGGAAATGGGTAAAAGT	TCCTCAAAAAGTACCTTAGTGC	109
TRINITY_DN15577_c0_g1_i6	ct07388	p4	(GAAG)3	2441	2453	GTTTTGGAAATGGGTAAAAGT	TCCTCAAAAAGTACCTTAGTGC	109
TRINITY_DN15574_c0_g1_i2	ct27425	p4	(AAAT)3	991	1003	GGGGACCACCTATATAAAATG	ATGTAAGTGTCTGGCATCAAT	160
TRINITY_DN15556_c0_g1_i2	ct03156	p5	(TCTCT)3	246	261	ATTGGAGATTGTTGTTGAATG	ACAATTTCGGATCTAGAAAGG	142
TRINITY_DN15556_c0_g1_i2	ct03156	p6	(AGGACA)3	957	975	AAATTGTGCCAAGTACCACTA	CTCTTTCCCCCTTAGTTACAC	132
TRINITY_DN15549_c0_g2_i1	ct25260	p3	(GAA)4	775	787	CCCTAAGTGGTAATTTTGGTT	GACCTAGGACTTGCATTCTCT	150
TRINITY_DN15549_c0_g2_i1	ct25260	p5	(AGAAG)5	1073	1098	TTGAAAGGAGAATGTCTCTGA	ATTCCTGGATCTCATCTCATC	170
TRINITY_DN15549_c0_g2_i1	ct25260	p5	(GAGAT)3	1097	1112	AGGGTTAGGGTTATGGTTATC	ACCTGGTAATACTCCCACTCT	155
TRINITY_DN15549_c0_g2_i1	ct25260	p5	(AGTAG)3	1135	1150	AGGGTTAGGGTTATGGTTATC	ACCTGGTAATACTCCCACTCT	155
TRINITY_DN15549_c0_g2_i1	ct25260	p5	(GTAGA)3	1151	1166	AGGGTTAGGGTTATGGTTATC	CTCGACCTGGTAATACTCC	159
TRINITY_DN15549_c0_g3_i1	ct33127	p3	(GAA)4	868	880	AATTCTTCTTCATCCTCCATT	TGTGTGTGAGTGAAGTAGTGG	164
TRINITY_DN20112_c0_g3_i1	ct00021	p4	(TTTA)3	4473	4485	GGTTCAGGCAGATTTCATATT	TCAGACCACTCTACTTTTCCA	146
TRINITY_DN15568_c1_g1_i1	ct07390	p4	(GTCT)3	2216	2228	ACTGTCTGGTTTCGTTTCATA	AGTTTCCATCAGTCAGACAAA	154
TRINITY_DN15568_c1_g1_i2	ct07391	p4	(GTCT)3	2216	2228	ACTGTCTGGTTTCGTTTCATA	AGTTTCCATCAGTCAGACAAA	154
TRINITY_DN15555_c0_g1_i2	ct07393	p4	(ATTT)3	2143	2155	GGCACAAATTGTAGATTTCAG	GCAATTCGTTAAACAATGAAG	160
TRINITY_DN15555_c0_g2_i1	ct38192	p4	(ATTT)3	422	434	GGCACAAATTGTAGATTTCAG	GCAATTCGTTAAACAATGAAG	160
TRINITY_DN15516_c0_g1_i1	ct25603	p2	(AG)7	1069	1083	TTGGAAAAACAACACTGAACT	AACGCAGTTTGTGATCAATTA	155
TRINITY_DN15516_c0_g1_i3	ct26376	p2	(AG)7	1147	1161	TTGGAAAAACAACACTGAACT	AACGCAGTTTGTGATCAATTA	155
TRINITY_DN20112_c0_g3_i4	ct00022	p4	(TTTA)3	4789	4801	GGTTCAGGCAGATTTCATATT	TCAGACCACTCTACTTTTCCA	146
TRINITY_DN15576_c0_g2_i1	ct13618	p3	(ACC)4	167	179	ACCTCTCTTTCTCGTTCACTC	ACTTTCTGGACCTTCAGTCTT	151
TRINITY_DN15576_c0_g2_i1	ct13618	p6	(GCCTCC)3	131	149	ACCTCTCTTTCTCGTTCACTC	ACTTTCTGGACCTTCAGTCTT	151
TRINITY_DN15591_c0_g2_i1	ct07179	p3	(GCC)4	254	266	TGGTTGTGTTCCTTTCTCTTA	GGACTTAGCCTTTTTCATAGG	150
TRINITY_DN15591_c0_g2_i3	ct07180	p3	(GCC)4	254	266	TGGTTGTGTTCCTTTCTCTTA	GGACTTAGCCTTTTTCATAGG	150
TRINITY_DN15591_c0_g2_i4	ct07181	p3	(GCC)4	254	266	TGGTTGTGTTCCTTTCTCTTA	GGACTTAGCCTTTTTCATAGG	150
TRINITY_DN15509_c0_g2_i2	ct00104	p3	(TTC)4	2944	2956	GCGTATACTCCTCGATAAAAA	AGAAAGTGGAATTGATGGTTT	160
TRINITY_DN15509_c0_g2_i2	ct00104	p3	(AAT)4	3620	3632	AACTCTGACTGGTTGTTGCTA	GACCAAGAAATCAAATAGCTG	157
TRINITY_DN15509_c0_g2_i2	ct00104	p4	(ATGG)3	2269	2281	GAGCTCTCTAACGTTTTCCTC	ACTTTGTTCACTTTCGCAATA	148
TRINITY_DN15511_c0_g1_i4	ct18032	p6	(CACCAT)3	283	301	TGAAATTGAAAACCCCTTC	GGATGCTGGTAATACTGAAGC	195
TRINITY_DN15599_c0_g2_i1	ct26469	p3	(CCT)4	667	679	AACAACTCATCAAACTCGAAC	AATAACTGAAGAAGCAGCATT	156
TRINITY_DN15599_c0_g2_i1	ct26469	p4	(GATA)3	83	95	TTTGTCTAGTATTTGGGTTGC	CCCAATCCATGAACTATTTTAC	150
TRINITY_DN15599_c0_g2_i1	ct26469	p4	(ATTT)3	778	790	AACACTCTTGGCTTCACTTTT	TTGAACCAATTCAATAGCACT	150
TRINITY_DN20113_c0_g1_i2	ct03073	p3	(ATC)4	2011	2023	TTCTCAGAAGCAGAAGCATAC	GAAGCTGCTGGAAATAATATG	152
TRINITY_DN20113_c0_g1_i3	ct03074	p3	(ATC)4	1799	1811	TTCTCAGAAGCAGAAGCATAC	GAAGCTGCTGGAAATAATATG	152
TRINITY_DN25936_c0_g1_i1	ct38215	p3	(TTG)4	33	45	CAACTCCACATAGTGGGATAA	ACTATTTGGCAAAAACACAAG	152
TRINITY_DN29190_c0_g1_i1	ct38230	p4	(TATG)3	61	73	TGGAGTGGTAAAGTGGTTTTA	CTACACCGTCCAATTATCTCA	131
TRINITY_DN32061_c0_g1_i1	ct38246	p3	(GAA)4	28	40	GGTGAAGAGGAAGAGGAAGA	TAGGAAGAATGAAGAATCGTG	145
TRINITY_DN32064_c0_g1_i1	ct38252	p4	(GTTT)3	125	137	GGGAAGTCATATTTTGAACCT	CAATGTTTCTGGAAGCTAAAA	153
TRINITY_DN32091_c0_g1_i1	ct38254	p4	(TATG)3	262	274	GCATGATGCATCTCTTATTGT	CTCTTTCATCCAAACCATCTA	164
TRINITY_DN15369_c0_g1_i2	ct22010	p3	(CTA)5	1025	1040	CAAAATCTGAGATGGAATCTG	TGAACACAAATCTCAACAACA	146
TRINITY_DN15352_c0_g1_i1	ct23859	p3	(GCC)4	184	196	TCCTTCTCACTCAGTCTCTCA	CGTTCAGAGGAAGATACACAG	140
TRINITY_DN15352_c0_g1_i2	ct11033	p3	(GCC)4	184	196	TCCTTCTCACTCAGTCTCTCA	CGTTCAGAGGAAGATACACAG	140
TRINITY_DN15395_c0_g1_i1	ct17674	p5	(TATCA)3	1157	1172	TGGATTGTAGTTCGTAGTGAAG	ACCGAAAATCAAGACTCCTAC	158
TRINITY_DN15395_c0_g1_i3	ct30648	p5	(TATCA)3	2081	2096	TGGATTGTAGTTCGTAGTGAAG	ACCGAAAATCAAGACTCCTAC	158
TRINITY_DN20171_c0_g1_i1	ct28978	p5	(TCTTC)4	942	962	GAAAACAAAAGACCATACCTG	TTCTGCTTTGTTTCTCTTCAC	140
TRINITY_DN15342_c0_g1_i1	ct20544	p4	(TTGT)3	31	43	CAAACATTCGCAGTTGAATTA	ATGTAGTAAGCAAGTGCAAGC	150
TRINITY_DN15390_c0_g1_i1	ct12071	p3	(GAA)5	1176	1191	CTTCGTTTTGCAACTAACAAC	CAACCAAGAAAACTAGCAAAA	136
TRINITY_DN15390_c0_g1_i3	ct20770	p3	(TAA)4	1030	1042	ATTCCCAATTCTTCAACTGAT	TGTTTCTAACAGAACAGAGCAG	157
TRINITY_DN15390_c0_g1_i3	ct20770	p4	(AAAT)3	873	885	CTACTTGACCCGACAATGATA	CTATGATCCTCTCACATCCAA	163
TRINITY_DN20171_c0_g2_i1	ct29771	p5	(TCTTC)4	1045	1065	GAAAACAAAAGACCATACCTG	TTCTGCTTTGTTTCTCTTCAC	140
TRINITY_DN15390_c0_g1_i5	ct17643	p3	(TAA)4	923	935	ATTCCCAATTCTTCAACTGAT	TGTTTCTAACAGAACAGAGCAG	157
TRINITY_DN15367_c0_g2_i1	ct27407	p3	(AGT)6	321	339	AATGACATTCTGAGGAAGGAT	AAGGGTAATTGGGAAAATATG	154
TRINITY_DN15367_c0_g2_i2	ct28967	p3	(AGT)6	321	339	AATGACATTCTGAGGAAGGAT	AAGGGTAATTGGGAAAATATG	154
TRINITY_DN15388_c0_g2_i1	ct09820	p3	(TTA)4	2010	2022	ACTGAATTTGCGAAATTGTT	CCAAACAGTGAACAATCCTAC	132
TRINITY_DN20171_c1_g1_i1	ct12706	p3	(GCA)4	2396	2408	CATTGCTAAGCTGTTCATTTT	GCTTATCTCCAAGAGAGGTTC	147
TRINITY_DN15356_c0_g1_i1	ct13774	p3	(TGT)4	2044	2056	GGTGGCTGTTAGTTTGTAAGA	TTATCTGGTGCTGAGTTCTGT	155
TRINITY_DN15356_c0_g1_i1	ct13774	p4	(GAGG)3	1698	1710	GTGAGCTAAGTGAGAGAGACG	TACGTCCCTCAACACGAC	150
TRINITY_DN15324_c0_g1_i1	ct17089	p4	(TAAT)3	1261	1273	CATTATTATTCCGGTTCTTCA	ACCTTCCCTTAAAACACACTC	149
TRINITY_DN15324_c0_g1_i1	ct17089	p4	(TCAT)3	1397	1409	GAGTGTGTTTTAAGGGAAGGT	TGTATATAGTGATACACGGATGC	153
TRINITY_DN20171_c1_g1_i5	ct23405	p3	(GCA)4	2404	2416	CATTGCTAAGCTGTTCATTTT	GCTTATCTCCAAGAGAGGTTC	147
TRINITY_DN15363_c0_g1_i3	ct07402	p2	(CT)6	130	142	GTTTTTCCTCTTCGTTTCG	ACACAGCTTACTATTGGTGGA	137
TRINITY_DN15363_c0_g1_i7	ct07403	p2	(CT)6	130	142	TTTTTCCTCTTCGTTTCGT	TCATCCATAGCAAGCACTACT	163
TRINITY_DN15337_c0_g1_i1	ct00109	p2	(TC)7	204	218	GTTGGATGACATCACAGTTTT	GAACCCTAAAAACTTCAAACC	143
TRINITY_DN15345_c0_g1_i1	ct20688	p3	(GGT)4	1124	1136	ATATCACGTGAGGTGGTTGT	TCTCACTTCTTTCATCATCCA	147
TRINITY_DN15345_c0_g2_i1	ct06234	p3	(GGT)4	1920	1932	ATATCACGTGAGGTGGTTGT	TCTCACTTCTTTCATCATCCA	147
TRINITY_DN20171_c1_g1_i9	ct12707	p3	(GCA)4	2480	2492	ACCATACCATACTCACATTGC	CAAGAGAGGTTCCCTAAGAAG	153
TRINITY_DN15306_c0_g1_i1	ct00110	p3	(TCT)5	180	195	ATTTTTGTACTTGGCCATCTT	GAGAGAAAAAGTGGTGGAGAT	148
TRINITY_DN15314_c0_g2_i1	ct31617	p4	(AATT)3	228	240	ACAGTGTGCTTGAATTTTTGT	TATACACCTTGGTTCCTTGTG	152
TRINITY_DN15314_c2_g2_i1	ct38259	p3	(TCC)5	319	334	AATCATCATCCTCCTTCAACT	AGGAGGAAGCGATATTAAAAG	156
TRINITY_DN15314_c2_g2_i1	ct38259	p6	(AAATTC)4	208	232	CATTGTGCATTAGTGAATGTG	AGGTGGAGAATTTAATGGTGT	143
TRINITY_DN15346_c0_g1_i2	ct19859	p3	(TGA)4	877	889	AAGGATCATATGGGAAACAAT	AAATGACTGCTTTGATGTTGT	142
TRINITY_DN15346_c0_g1_i4	ct06235	p3	(TGA)4	877	889	AAGGATCATATGGGAAACAAT	AAATGACTGCTTTGATGTTGT	142
TRINITY_DN15353_c0_g2_i1	ct16996	p6	(ATTCCA)3	114	132	TACAAGATGGGACTTCTTCAA	GACTGAAGGGAGACTTGGTT	153
TRINITY_DN15320_c0_g1_i1	ct23693	p3	(TTC)4	943	955	ACGCTAACTGATGATTTGTTG	GAATTCAGCTTCTTCACCTTC	150
TRINITY_DN15357_c0_g1_i2	ct29109	p3	(CGG)4	1259	1271	GAGATCATCAAAAGCAAACAC	TGTGTTCTCCAGTTTTACCAG	152
TRINITY_DN15357_c0_g1_i3	ct15722	p3	(CGG)4	890	902	GAGATCATCAAAAGCAAACAC	TGTGTTCTCCAGTTTTACCAG	152
TRINITY_DN15301_c0_g1_i1	ct20369	p3	(CAG)4	994	1006	GTTGTCATCTCACTCATCTGG	GTGATTGATTAGATGGCAAAG	170
TRINITY_DN15301_c0_g1_i2	ct20586	p3	(CAG)4	994	1006	GTTGTCATCTCACTCATCTGG	GTGATTGATTAGATGGCAAAG	170
TRINITY_DN15382_c0_g1_i2	ct18271	p3	(GAG)5	1447	1462	AAATGTGGGAGGAAGATTAAC	CTCATTCCCTTTCTTCTCTTC	134
TRINITY_DN15382_c0_g1_i2	ct18271	p5	(AATCA)3	395	410	ACTGGACTTTGCATCATCATA	TGGATGATGACTACTGGTTTC	150
TRINITY_DN15330_c0_g1_i1	ct10024	p3	(AGA)4	92	104	TGTTAGGTGCTGAGAAAAGAG	AGAGAGAAGGAGGACCTGAG	156
TRINITY_DN15330_c0_g1_i2	ct10025	p3	(AGA)4	92	104	TGTTAGGTGCTGAGAAAAGAG	AGAGAGAAGGAGGACCTGAG	156
TRINITY_DN15318_c0_g1_i2	ct27580	p4	(TTAA)3	1421	1433	GAAATTAATTGTGCAAGTGGA	GCTCCTTCCTTATTATCACATC	170
TRINITY_DN15318_c0_g1_i5	ct25474	p4	(TTAA)3	948	960	GAAATTAATTGTGCAAGTGGA	GCTCCTTCCTTATTATCACATC	170
TRINITY_DN15318_c0_g1_i7	ct25622	p4	(TTAA)3	1315	1327	GAAATTAATTGTGCAAGTGGA	GCTCCTTCCTTATTATCACATC	170
TRINITY_DN15318_c0_g1_i8	ct25496	p4	(TTAA)3	980	992	GAAATTAATTGTGCAAGTGGA	GCTCCTTCCTTATTATCACATC	170
TRINITY_DN15374_c1_g2_i2	ct07408	p3	(TTC)4	245	257	ATGGAGTTTCTGTCAAGATCA	ATAGCAGAGTGGAAGCTTGTT	149
TRINITY_DN15374_c1_g2_i2	ct07408	p3	(CTG)4	967	979	TAGTTAGCTCGGCTGTTAATG	CTCTCTAATGGTGTCACTGCT	148
TRINITY_DN15374_c3_g1_i1	ct28741	p3	(GAA)7	311	332	TCAGGAATGGAATTAGAGACA	TTCTTTCAAGATCATGGAGTG	151
TRINITY_DN15399_c0_g2_i2	ct09741	p3	(GAA)5	1864	1879	CATCTTCGTTTCTTCAAAGTG	TCCTCTTCCTCCTCTCTGTAT	151
TRINITY_DN15399_c0_g2_i2	ct09741	p3	(ATG)4	2069	2081	TACAGAGAGGAGGAAGAGGAT	GAACCTATGTCGAAAACTCCT	161
TRINITY_DN15399_c1_g1_i1	ct17881	p3	(TTC)6	41	59	CTCTGGTGTCCTTTATCTGC	CATGGATTCCACCTACACTC	131
TRINITY_DN15360_c0_g1_i3	ct00115	p3	(AAT)4	3624	3636	ATCTAATTAGGCCTTGGCTTT	TCATTGGTGAATCTAGGTTTG	142
TRINITY_DN20149_c1_g1_i3	ct04491	p3	(ACG)4	117	129	GCTTTATCCCAAAGCTAGAAT	CAGTATCCTCTCGAGCTCAC	145
TRINITY_DN15349_c0_g2_i1	ct16462	p4	(TGGA)3	1292	1304	TGTTCTATCGTGGTCTAGGAA	ATGACGTGTTACGACTACCAG	155
TRINITY_DN15312_c1_g1_i1	ct32274	p4	(AAAT)3	137	149	ATTTCATCGAGTTTCCATCTT	TGCAGAGAGACAGAGAGAGAG	164
TRINITY_DN20149_c1_g2_i1	ct04492	p4	(TGAT)4	1147	1163	CTGCCAGGTTTTAATTTTCTT	ACTATCACTGAGAATGCTGCT	147
TRINITY_DN15311_c0_g1_i2	ct26642	p5	(CAAAC)3	782	797	CCATGCCACCATAACTAATAA	TGTTGGTTGGATTATGTTTCT	157
TRINITY_DN15311_c0_g1_i4	ct26876	p4	(ATTA)4	1231	1247	GCTCTGATCTGAACACAAAAT	CTTCAATCTCAACCCTCTCTC	143
TRINITY_DN15386_c0_g1_i1	ct26812	p4	(AATT)3	2453	2465	GCTGAGAAATATTGAATTGGA	GGGGATTTGATAGATTGTGTT	151
TRINITY_DN15386_c0_g1_i1	ct26812	p4	(CCTT)4	3048	3064	CCTTCTTCATGTCCATACAAA	GACCATTTGGAAGAAAGAGTT	139
TRINITY_DN15386_c0_g1_i1	ct26812	p5	(TAGTT)3	3019	3034	CCTTCTTCATGTCCATACAAA	GACCATTTGGAAGAAAGAGTT	139
TRINITY_DN15386_c0_g1_i1	ct26812	p6	(AGAGAA)3	3118	3136	ACCAAGAAGAACACAACCTAGT	TGGGATCTCAAAATATAAAACC	165
TRINITY_DN15386_c0_g1_i2	ct00121	p4	(CCTT)4	1785	1801	CCTTCTTCATGTCCATACAAA	GACCATTTGGAAGAAAGAGTT	139
TRINITY_DN15386_c0_g1_i2	ct00121	p5	(TAGTT)3	1756	1771	CCTTCTTCATGTCCATACAAA	GACCATTTGGAAGAAAGAGTT	139
TRINITY_DN15386_c0_g1_i2	ct00121	p6	(AGAGAA)3	1855	1873	ACCAAGAAGAACACAACCTAGT	TGGGATCTCAAAATATAAAACC	165
TRINITY_DN15386_c0_g1_i5	ct14751	p4	(CCTT)4	2509	2525	CCTTCTTCATGTCCATACAAA	GACCATTTGGAAGAAAGAGTT	139
TRINITY_DN15386_c0_g1_i5	ct14751	p5	(TAGTT)3	2480	2495	CCTTCTTCATGTCCATACAAA	GACCATTTGGAAGAAAGAGTT	139
TRINITY_DN15386_c0_g1_i5	ct14751	p6	(AGAGAA)3	2579	2597	ACCAAGAAGAACACAACCTAGT	TGGGATCTCAAAATATAAAACC	165
TRINITY_DN15361_c0_g2_i1	ct20563	p4	(TTTA)7	766	794	TTACAAGGGTTTTGCTATTCA	GAAATGATATCCCTGTCATCA	195
TRINITY_DN15359_c0_g1_i1	ct07410	p4	(AAGA)3	2781	2793	GTTCAATACAATCAAGCCAAC	TTTCTAGTGGCACATCACTTT	149
TRINITY_DN15355_c0_g3_i1	ct38270	p3	(TCT)4	197	209	GTCATCCTTTTCTTCCTCTTC	GCATTAAGATGAGTTTGGTTG	148
TRINITY_DN15355_c0_g3_i1	ct38270	p4	(TTTC)5	144	164	AAAATACCGCAAAGACTAACA	GAAGAAGAGGATCAGGAAGAG	153
TRINITY_DN15305_c0_g1_i1	ct17358	p3	(CCG)5	374	389	CCTATTATGCCTAGGAACCTC	TTCGGTTTAGAGGTAATTTTG	189
TRINITY_DN15305_c0_g1_i2	ct25124	p3	(CCG)5	374	389	CCTATTATGCCTAGGAACCTC	TTCGGTTTAGAGGTAATTTTG	189
TRINITY_DN3833_c0_g1_i2	ct31539	p2	(AG)8	410	426	TTCTTTCTTCATCGTGAATTG	GCGTTTTTGTTTTCTTCTGT	149
TRINITY_DN20186_c0_g1_i1	ct14664	p3	(GCT)5	2058	2073	ATGGCAGAGCCAATATATCA	TAACAAGGAGAGACATTCCTG	150
TRINITY_DN3873_c0_g1_i1	ct38275	p4	(TATT)4	850	866	GGAATGTTAATTCCCAATCTT	AGAAGATAGATGCTGCTATGG	162
TRINITY_DN3842_c0_g2_i1	ct27220	p5	(TTTAA)3	299	314	GAAGCGTATACCAATTCAATG	AGAAGAAGCAACAAACCAAA	140
TRINITY_DN3895_c0_g1_i1	ct36171	p4	(AAAG)4	130	146	CATATTGTTCTTTCCTCGTTG	AAACAGAGACCACAAACAGAA	169
TRINITY_DN3895_c0_g1_i1	ct36171	p6	(GTTGGG)3	626	644	ATCGTAATGGTTGTGATTGAG	ATCCTCCTTAACCTCGTCATA	150
TRINITY_DN3864_c0_g1_i1	ct38279	p3	(ATA)5	33	48	AAGTGTGTGTTAGTGTGAGGAA	CTCCTTCTCGTTCTCCTGTAT	129
TRINITY_DN20186_c0_g1_i3	ct24994	p3	(GCT)5	326	341	ATGGCAGAGCCAATATATCA	TAACAAGGAGAGACATTCCTG	150
TRINITY_DN3858_c0_g1_i1	ct35518	p2	(TA)6	328	340	AACAGATGTGGCCTATGTAGA	TCATGATAAATCCTCCAAGAA	143
TRINITY_DN3858_c0_g1_i1	ct35518	p3	(TCC)5	469	484	AGTTTAAAGCAAAACCACCTT	TATATTCAACAAGGCCAGAGA	141
TRINITY_DN3894_c0_g2_i1	ct33194	p2	(TC)9	25	43	GAACAATAACCTTCACAATTCTC	GCTTCATCTTCTTCCTTTTGT	165
TRINITY_DN3894_c0_g2_i1	ct33194	p6	(GTTTTT)3	520	538	TAGCTCCCAACTTCATGTTT	TCATGGATTAAATTAGTGACACA	148
TRINITY_DN3851_c0_g1_i1	ct31460	p3	(TGT)4	142	154	TATGTTTTCCATGTCCAAATC	GTACCACTACCAATACCATCG	156
TRINITY_DN3849_c0_g2_i1	ct17917	p3	(TAC)4	198	210	TGCAGTTACATCCTCAATTTT	CCCAAGAAAACATGATAGAAA	139
TRINITY_DN3849_c0_g2_i1	ct17917	p3	(TCT)6	456	474	TTCTTAGATCAATCGCTTCTG	CATAGTTTTGTTGGAGCTGAT	153
TRINITY_DN3810_c0_g2_i1	ct38290	p2	(AG)8	932	948	TTATCTTCTGAGAGGTGGTGA	AAAAGACGAAAAAGAACAACC	147
TRINITY_DN3810_c0_g2_i1	ct38290	p3	(GGC)4	397	409	ACCTGGTGTAGGCGTATTTAT	CTTCAACTCCTCAAATTAGCC	176
TRINITY_DN3810_c0_g2_i1	ct38290	p3	(GGA)5	457	472	ACCTGGTGTAGGCGTATTTAT	CTTCAACTCCTCAAATTAGCC	176
TRINITY_DN3810_c0_g2_i1	ct38290	p3	(AGA)11	600	633	AGGATTAGGAGGAGAAGGAGT	ACAGCAACACCAACAAATG	161
TRINITY_DN36840_c0_g1_i1	ct38292	p3	(GAA)4	98	110	ATTTTCTCGATCTCATTTTCC	ATTTATTCCCACGTTTATTGC	124
TRINITY_DN36838_c0_g1_i1	ct38293	p4	(TGAT)3	153	165	AAGGACATCCCTTTATTGTGT	ATTCAACAATTGCACTCAAAG	145
TRINITY_DN36857_c0_g1_i1	ct38302	p3	(ATC)4	147	159	GCAGACAAGGAGAGAAAAGAT	GGCCTCCTTTTTGTATTTTAT	164
TRINITY_DN36877_c0_g1_i1	ct38306	p5	(GGAGG)3	260	275	AACAAGATGAGAAGAACACGA	TGGAGGGATTCTAAAATGAAT	150
TRINITY_DN7165_c0_g1_i1	ct10421	p3	(CAA)4	26	38	CTTTGGTCTCTTCGGTTG	TAGTATTCACACCATCCCAAA	156
TRINITY_DN7102_c0_g1_i1	ct36714	p2	(TC)8	142	158	ATCCCAATTTCTCAAAGTTTC	CAGTAATCGTCGTTATCCAAT	150
TRINITY_DN7116_c0_g1_i1	ct38311	p6	(AAATGT)3	330	348	CAGTCATAGCAACAACCTTTC	GATCACGTTAGGTTCGAGATA	151
TRINITY_DN7122_c0_g2_i1	ct12145	p4	(CTTC)3	1483	1495	GTATGGTTCAACAACCTGATG	GAGGAAGTCCGGATCTAATAA	152
TRINITY_DN7105_c0_g1_i1	ct38314	p4	(TAAT)4	58	74	CCAGTCTCTGACTTGATGAAT	AGCTTTCCTGTTTCTGTTTCT	138
TRINITY_DN7141_c0_g1_i1	ct37140	p3	(ATA)7	527	548	CCACTACTTGTGTTGTGTGTG	GTCCATACATAGGCAACATCT	133
TRINITY_DN7172_c0_g1_i1	ct38318	p4	(TTTA)3	33	45	CTGCAAGGTCCATTCTTG	CAAGGTTTCAAATTATGGTTG	125
TRINITY_DN7143_c0_g1_i1	ct29894	p3	(TCA)4	1824	1836	GAGTTTCAGAATTTGATGCAG	TTCGTTTAGACAATGCAACTT	155
TRINITY_DN7119_c0_g1_i1	ct29662	p3	(TTC)4	716	728	GTAAGAAGGTTTCACTGTCCA	CGAAACTTCTTCCATTAGTGA	152
TRINITY_DN7109_c1_g1_i1	ct38319	p2	(GA)6	394	406	ATTAGGAACAAAAGCAAAACC	GCATGGTAGTATGGTGTCAAT	151
TRINITY_DN7115_c0_g1_i1	ct24697	p3	(CGG)4	684	696	CTCAGCTGCTGTACAAACTCT	GTAGCTCCCTGTGTAAAACAA	149
TRINITY_DN7115_c0_g1_i1	ct24697	p4	(TTGT)3	1064	1076	ATGAACACACAGAGAGGACAG	AATGCATCTTCATTTCATCAC	152
TRINITY_DN20121_c1_g1_i9	ct00024	p3	(CCT)4	3078	3090	AAGGATTAGAAGCATTTGGAC	AAAAGGGAAAGTGAGTCAATAA	148
TRINITY_DN7182_c0_g1_i1	ct19801	p3	(GAA)4	1140	1152	GGAGAGACTAGTTTGGGAGAA	CAAATCCATTATCTTCCCTTC	154
TRINITY_DN18649_c0_g2_i1	ct03161	p3	(GCG)4	2018	2030	ATTTTGCTAAACTCGAACTCC	CTACAGGATTCCAAGCAACT	170
TRINITY_DN18649_c0_g2_i1	ct03161	p3	(GAC)4	2106	2118	AGCTCTATGTCTTGGGATTCT	GAGAGAGAGACCTCAGTGTCA	157
TRINITY_DN18649_c0_g2_i1	ct03161	p4	(CTCC)3	2223	2235	ACAGAGATGTAAAACGGTGTG	CACAGACACTGACACACAATC	155
TRINITY_DN18649_c0_g2_i1	ct03161	p5	(TGTGT)3	2282	2297	AGTCTCCTGACACTGAGGTCT	TCCTTCTTTTGCAATTTACAG	154
TRINITY_DN18649_c0_g2_i4	ct14754	p3	(GCG)4	2387	2399	ATTTTGCTAAACTCGAACTCC	CTACAGGATTCCAAGCAACT	170
TRINITY_DN18649_c0_g2_i4	ct14754	p3	(GAC)4	2475	2487	AGCTCTATGTCTTGGGATTCT	GAGAGAGAGACCTCAGTGTCA	157
TRINITY_DN18649_c0_g2_i4	ct14754	p4	(CTCC)3	2592	2604	ACAGAGATGTAAAACGGTGTG	CACAGACACTGACACACAATC	155
TRINITY_DN18649_c0_g2_i4	ct14754	p5	(TGTGT)3	2651	2666	AGTCTCCTGACACTGAGGTCT	TCCTTCTTTTGCAATTTACAG	154
TRINITY_DN18649_c0_g2_i5	ct03162	p3	(GCG)4	2224	2236	ATTTTGCTAAACTCGAACTCC	CTACAGGATTCCAAGCAACT	170
TRINITY_DN18649_c0_g2_i5	ct03162	p3	(GAC)4	2312	2324	AGCTCTATGTCTTGGGATTCT	GAGAGAGAGACCTCAGTGTCA	157
TRINITY_DN18649_c0_g2_i5	ct03162	p4	(CTCC)3	2429	2441	ACAGAGATGTAAAACGGTGTG	CACAGACACTGACACACAATC	155
TRINITY_DN18649_c0_g2_i5	ct03162	p5	(TGTGT)3	2488	2503	AGTCTCCTGACACTGAGGTCT	TCCTTCTTTTGCAATTTACAG	154
TRINITY_DN20121_c1_g1_i13	ct16739	p3	(CCT)4	3269	3281	AAGGATTAGAAGCATTTGGAC	AAAAGGGAAAGTGAGTCAATAA	148
TRINITY_DN18667_c0_g1_i3	ct25948	p3	(GAG)4	1486	1498	ATTGAAGAGCAACTGAGGACT	ATCGTTCACGTGTTTTTCTC	163
TRINITY_DN18667_c0_g1_i3	ct25948	p4	(TGTT)3	2286	2298	ACTACTCACTTGCCACAACAA	TTATTTCTTTTAAGGGGGTTC	150
TRINITY_DN18617_c0_g2_i16	ct05649	p2	(TC)6	1388	1400	TGGAGCTCAAACAAGATACAC	TCCTTTGAAATATCTGGAGAA	149
TRINITY_DN20121_c1_g1_i18	ct00025	p3	(CCT)4	3159	3171	AAGGATTAGAAGCATTTGGAC	AAAAGGGAAAGTGAGTCAATAA	148
TRINITY_DN18617_c0_g2_i30	ct15591	p2	(TC)6	1724	1736	TGGAGCTCAAACAAGATACAC	TCCTTTGAAATATCTGGAGAA	149
TRINITY_DN18633_c0_g1_i12	ct33245	p3	(ATT)4	169	181	TCTTGTTACAACGACTGGTGT	TACAGGTGATGGCCTAGTTTA	150
TRINITY_DN18660_c0_g1_i7	ct34107	p5	(AAAAG)3	531	546	ATCAAACTTACCTGGAAAAGC	ATGCCTTTCAATCCTTTTTAC	142
TRINITY_DN18604_c0_g1_i1	ct03166	p2	(TC)6	38	50	CTCTTCATTCATTCTTTGCAC	ATCTCTTCACAAAAAGGTCCA	150
TRINITY_DN18604_c0_g1_i1	ct03166	p3	(GCA)4	288	300	TAATCCTAATCAGTGCCTTTG	TGAGACTCAAGCCTTTATCAG	149
TRINITY_DN15090_c0_g1_i1	ct05621	p3	(TTC)4	181	193	ACACACAAAACATCCAATTTC	GCACACAAGGTTCTACCTTTA	172
TRINITY_DN15090_c0_g1_i1	ct05621	p3	(CAC)6	1088	1106	CGTCACTGGGACAACAAT	ATAAACATCCTGTTGATGGTG	180
TRINITY_DN15090_c0_g1_i1	ct05621	p3	(TTA)4	2035	2047	TTGAAGGAGAAAAAGAACCTT	AGGAGAAAAAGAAGGAAACAA	179
TRINITY_DN15090_c0_g1_i1	ct05621	p4	(TCTA)3	28	40	CCTCCCCCACCATTACTC	GGAAATGGAAAGAGAAGAAGA	155
TRINITY_DN15090_c0_g1_i1	ct05621	p6	(AATAAC)3	1110	1128	TCACTGGGACAACAATCAC	ATAAACATCCTGTTGATGGTG	178
TRINITY_DN18671_c0_g1_i1	ct05651	p3	(GAT)4	282	294	CTGCAGAAGCATTAGAGAGTT	CCTTCATTTTCTATGTCATGC	156
TRINITY_DN18671_c0_g1_i1	ct05651	p3	(GCA)6	735	753	AGATATCTTGAGGCATTTGTG	ATAGTGAGCATCAATTCCATT	150
TRINITY_DN18671_c0_g1_i1	ct05651	p3	(CAG)4	772	784	GTGAATATAAGTTTGGCAGCA	ATCTTTACAAAAAGGGTGCTT	149
TRINITY_DN18671_c0_g1_i1	ct05651	p4	(ATTA)4	2926	2942	CAATCCTCAAAAATTTCACTG	TTGCTTCTTCAAGTGTTCTGT	147
TRINITY_DN18671_c0_g1_i1	ct05651	p5	(ACAGA)3	2966	2981	CAATCCTCAAAAATTTCACTG	CATGTTTGCTTCTTCAAGTGT	152
TRINITY_DN18671_c0_g1_i2	ct05652	p3	(GAT)4	282	294	CTGCAGAAGCATTAGAGAGTT	CCTTCATTTTCTATGTCATGC	156
TRINITY_DN18671_c0_g1_i2	ct05652	p3	(GCA)6	735	753	AGATATCTTGAGGCATTTGTG	ATAGTGAGCATCAATTCCATT	150
TRINITY_DN18671_c0_g1_i2	ct05652	p3	(CAG)4	772	784	GTGAATATAAGTTTGGCAGCA	ATCTTTACAAAAAGGGTGCTT	149
TRINITY_DN18671_c0_g1_i2	ct05652	p4	(ATTA)4	2679	2695	CAATCCTCAAAAATTTCACTG	TTGCTTCTTCAAGTGTTCTGT	147
TRINITY_DN18671_c0_g1_i2	ct05652	p5	(ACAGA)3	2719	2734	CAATCCTCAAAAATTTCACTG	CATGTTTGCTTCTTCAAGTGT	152
TRINITY_DN18671_c0_g1_i3	ct05653	p4	(ATTA)4	1746	1762	CAATCCTCAAAAATTTCACTG	TTGCTTCTTCAAGTGTTCTGT	147
TRINITY_DN18671_c0_g1_i3	ct05653	p5	(ACAGA)3	1786	1801	CAATCCTCAAAAATTTCACTG	CATGTTTGCTTCTTCAAGTGT	152
TRINITY_DN18671_c0_g1_i4	ct05654	p3	(GCA)6	788	806	AGATATCTTGAGGCATTTGTG	ATAGTGAGCATCAATTCCATT	150
TRINITY_DN18671_c0_g1_i4	ct05654	p3	(CAG)4	825	837	TGAATATAAGTTTGGCAGCAG	TACCTTTACAAAAAGGGTGCT	149
TRINITY_DN18671_c0_g1_i4	ct05654	p4	(ATTA)4	3641	3657	CAATCCTCAAAAATTTCACTG	TTGCTTCTTCAAGTGTTCTGT	147
TRINITY_DN18671_c0_g1_i4	ct05654	p5	(ACAGA)3	3681	3696	CAATCCTCAAAAATTTCACTG	CATGTTTGCTTCTTCAAGTGT	152
TRINITY_DN18671_c0_g1_i6	ct05655	p3	(GAT)4	282	294	CTGCAGAAGCATTAGAGAGTT	CCTTCATTTTCTATGTCATGC	156
TRINITY_DN18671_c0_g1_i6	ct05655	p3	(GCA)6	707	725	AGATATCTTGAGGCATTTGTG	ATAGTGAGCATCAATTCCATT	150
TRINITY_DN18671_c0_g1_i6	ct05655	p3	(CAG)4	744	756	GTGAATATAAGTTTGGCAGCA	ATCTTTACAAAAAGGGTGCTT	149
TRINITY_DN18671_c0_g1_i6	ct05655	p4	(ATTA)4	2651	2667	CAATCCTCAAAAATTTCACTG	TTGCTTCTTCAAGTGTTCTGT	147
TRINITY_DN18671_c0_g1_i6	ct05655	p5	(ACAGA)3	2691	2706	CAATCCTCAAAAATTTCACTG	CATGTTTGCTTCTTCAAGTGT	152
TRINITY_DN18638_c0_g1_i1	ct14142	p3	(GAG)4	979	991	AGATCCTCCTTCAGATACACC	CAGGATTATACTCCCTTGCTT	140
TRINITY_DN18638_c0_g1_i1	ct14142	p4	(AGAA)3	1940	1952	AAGAGGAAGAGTGAGGTTTTG	ACGGATCTAAGAAGAAGAAGC	142
TRINITY_DN20121_c3_g1_i1	ct37442	p5	(AATAC)3	114	129	GAAACCAACAGAACAGCTTAG	GAAGTAGGAATCGTGTTTCAA	150
TRINITY_DN18638_c0_g1_i2	ct14143	p3	(GAG)4	1159	1171	AGATCCTCCTTCAGATACACC	CAGGATTATACTCCCTTGCTT	140
TRINITY_DN18638_c0_g1_i2	ct14143	p4	(AGAA)3	2120	2132	AAGAGGAAGAGTGAGGTTTTG	ACGGATCTAAGAAGAAGAAGC	142
TRINITY_DN18638_c0_g1_i3	ct14144	p3	(GAG)4	1028	1040	AGATCCTCCTTCAGATACACC	CAGGATTATACTCCCTTGCTT	140
TRINITY_DN18638_c0_g1_i3	ct14144	p4	(AGAA)3	1989	2001	AAGAGGAAGAGTGAGGTTTTG	ACGGATCTAAGAAGAAGAAGC	142
TRINITY_DN18641_c0_g1_i4	ct11008	p3	(CCG)4	393	405	CCACTTTTCCTCACCTAACTT	CCTGGAACTTTATTTTCCAAT	195
TRINITY_DN18641_c0_g1_i10	ct11009	p3	(CCG)4	393	405	CCACTTTTCCTCACCTAACTT	CCTGGAACTTTATTTTCCAAT	195
TRINITY_DN18694_c1_g1_i1	ct00123	p6	(TTGCAT)3	3888	3906	CGTTCTTGACAGAAAACAAAC	ACGTGGTAGAAAAGGAAAAGT	152
TRINITY_DN18678_c0_g2_i5	ct25072	p3	(AAC)4	161	173	CCTCTTCGTCTCTTCTCTTTC	GCGTCATCTTCATTATCAGTG	157
TRINITY_DN18664_c0_g1_i1	ct38329	p3	(TTA)4	440	452	CCATCCATGTTATTTTGATGT	TATAATCTCCCAAGAATGCAA	144
TRINITY_DN18664_c0_g3_i1	ct38330	p3	(TTA)4	1339	1351	CCATCCATGTTATTTTGATGT	TATAATCTCCCAAGAATGCAA	144
TRINITY_DN18664_c0_g3_i1	ct38330	p4	(ATCC)3	361	373	TCCATTGTAAAGCAAGAGAAG	TAAATAAGCAGGCAGACAGAC	154
TRINITY_DN18664_c0_g3_i1	ct38330	p4	(CCTG)4	486	502	GCCTGCTTATTTAACCTCTTC	CATTGATTTCCTCTGAGTGAG	150
TRINITY_DN18664_c0_g3_i1	ct38330	p6	(TAGTAC)3	85	103	GGCAGGCATTAATATTGTTCT	TTCAAAGTATCTTGCTCTTGC	141
TRINITY_DN18602_c0_g2_i2	ct35142	p3	(GAA)5	173	188	TGAAAATGGAGAGAGATTTCA	AACCTTTCATCAACCCTAAAC	147
TRINITY_DN18601_c0_g1_i2	ct21727	p2	(TA)7	920	934	TAAATCATGGAACCCATTAAC	TAAAATTTCAATGGACGCACT	153
TRINITY_DN18601_c0_g1_i3	ct22243	p4	(GATA)3	978	990	GAACTGTCTCCCTCTCTGTCT	ATATCAAAATTGGAGTTGCTC	144
TRINITY_DN18681_c0_g1_i1	ct30789	p5	(AACAA)3	159	174	TTCACATAACTTCCCTTTCAA	TAAGGGTGTTTTGTGTGAGAG	152
TRINITY_DN18681_c0_g1_i2	ct24237	p5	(AACAA)3	159	174	TTCACATAACTTCCCTTTCAA	TAAGGGTGTTTTGTGTGAGAG	152
TRINITY_DN18681_c0_g2_i7	ct24861	p3	(GAA)4	212	224	GGATATCTGGAAACGCTTATT	AGAACAGAGCTTGAAGAGGTT	148
TRINITY_DN18681_c0_g2_i13	ct24847	p3	(GAA)4	212	224	GGATATCTGGAAACGCTTATT	AGAACAGAGCTTGAAGAGGTT	148
TRINITY_DN18681_c0_g3_i1	ct36487	p5	(AACAA)3	159	174	TTCACATAACTTCCCTTTCAA	TAAGGGTGTTTTGTGTGAGAG	152
TRINITY_DN18614_c0_g4_i1	ct07417	p3	(AGA)4	2710	2722	GTCGAAGTGAGAGAGGAAAAT	CAATTCTCTCAACCAACAAAA	149
TRINITY_DN18654_c2_g1_i1	ct11581	p4	(AGAA)3	2163	2175	TCTGATAAGGACTCAACTCCA	ACTTCACTTTCTTCCTCTGCT	167
TRINITY_DN18673_c0_g1_i1	ct10422	p3	(GCA)4	317	329	AGTGTTGCCATCATATCATTC	TAATTGTTAGAGCGTTGTGGT	157
TRINITY_DN18673_c0_g1_i2	ct20065	p3	(GCA)4	317	329	AGTGTTGCCATCATATCATTC	TAATTGTTAGAGCGTTGTGGT	157
TRINITY_DN15049_c1_g1_i1	ct27856	p3	(TGA)4	1306	1318	GGGAAGAGAGGAGACTTGATA	CAAGGAACTAGAACAGCAAAA	172
TRINITY_DN18691_c1_g1_i1	ct05656	p2	(AT)10	2844	2864	GATCATTGCACAAAGTTGTTT	TTAAATTTCCATCCTGCTACA	111
TRINITY_DN18691_c1_g1_i1	ct05656	p3	(GGA)4	361	373	CTCAATGGATCCACACTTCT	AAGTCTTGACCAGAAGGACTC	132
TRINITY_DN18691_c1_g1_i1	ct05656	p3	(CGG)4	390	402	CTCAATGGATCCACACTTCT	AAGTCTTGACCAGAAGGACTC	132
TRINITY_DN18691_c1_g1_i1	ct05656	p3	(ACC)4	2139	2151	AGGAATGTGTTCCAGGTAGAT	CACCTACACAACCACCATAAC	175
TRINITY_DN18691_c1_g1_i2	ct05657	p2	(AT)10	2763	2783	GATCATTGCACAAAGTTGTTT	TTAAATTTCCATCCTGCTACA	111
TRINITY_DN18691_c1_g1_i2	ct05657	p3	(GGA)6	316	334	ATCGGTGGTGGAAACAAT	AATCTTGAGACGGAGATTCAT	145
TRINITY_DN18691_c1_g1_i2	ct05657	p3	(ACC)4	2058	2070	ACAATTTCTCCAGCTGATGT	CACCCATGTTGTAACCTCTTA	161
TRINITY_DN18658_c0_g1_i1	ct01716	p4	(GAGT)3	4253	4265	GAGAGGACACCAGAGATGAAT	TTACTGGTATTTCCGTTACGA	164
TRINITY_DN18674_c0_g1_i3	ct19304	p4	(AAAT)3	2129	2141	TAGTAGCGATAACCATTGAGG	GAGTTTCTCCGTCTCATTCTT	143
TRINITY_DN18651_c0_g1_i2	ct07418	p2	(AG)7	151	165	GACACTGTCATCCATTTTCTC	GGTTGTATCGTTGACTTGTCT	150
TRINITY_DN18651_c0_g1_i2	ct07418	p3	(AAG)7	167	188	GACACTGTCATCCATTTTCTC	TTGGTTGTATCGTTGACTTGT	152
TRINITY_DN18670_c1_g1_i4	ct27571	p3	(AAT)7	90	111	GTAAGCCATCTTTCCTTCAAT	CAATTTTGTTCAACGAGTAGC	148
TRINITY_DN18670_c1_g2_i1	ct30370	p2	(TA)7	112	126	CATTCTTATTGTCACTGCTCA	AACCTCAATCCATCTTCAAGT	151
TRINITY_DN18670_c1_g2_i1	ct30370	p4	(AATA)4	32	48	CCCAACACATTCAGTCTCATA	AACCGACAAGAGATACTGGTT	154
TRINITY_DN18670_c1_g2_i2	ct32602	p2	(TA)7	112	126	CATTCTTATTGTCACTGCTCA	AACCTCAATCCATCTTCAAGT	151
TRINITY_DN18670_c1_g2_i2	ct32602	p4	(AATA)4	32	48	CCCAACACATTCAGTCTCATA	AACCGACAAGAGATACTGGTT	154
TRINITY_DN18670_c1_g2_i4	ct30846	p2	(TA)7	112	126	CATTCTTATTGTCACTGCTCA	CCCCTTTTCTAATATCGTCAT	151
TRINITY_DN18670_c1_g2_i4	ct30846	p4	(AATA)4	32	48	CCCAACACATTCAGTCTCATA	AACCGACAAGAGATACTGGTT	154
TRINITY_DN18670_c1_g2_i5	ct30154	p2	(TA)7	112	126	CATTCTTATTGTCACTGCTCA	AACCTCAATCCATCTTCAAGT	151
TRINITY_DN18670_c1_g2_i5	ct30154	p4	(AATA)4	32	48	CCCAACACATTCAGTCTCATA	AACCGACAAGAGATACTGGTT	154
TRINITY_DN18670_c1_g2_i6	ct32615	p2	(TA)7	112	126	CATTCTTATTGTCACTGCTCA	CCCCTTTTCTAATATCGTCAT	151
TRINITY_DN18670_c1_g2_i6	ct32615	p4	(AATA)4	32	48	CCCAACACATTCAGTCTCATA	AACCGACAAGAGATACTGGTT	154
TRINITY_DN20161_c1_g1_i3	ct13924	p4	(AGTT)3	1804	1816	TCGTGTCTTGTTGCTTTTATT	TGACCTGATGACCATATCTTT	152
TRINITY_DN18666_c1_g1_i1	ct10927	p3	(GAA)4	1821	1833	TAATTGTGGCTGAGATCATTC	CAGAGTGAACTATGCTATTCTGT	145
TRINITY_DN20128_c1_g1_i1	ct30459	p3	(CTA)4	50	62	CAATTATCCACCCTTTTGTAT	AAAGAGGGAAGTAGTGGAATG	114
TRINITY_DN18648_c0_g1_i3	ct00126	p3	(TTC)4	180	192	ACTTCCCCACATTCAGTAATC	ATCAATTGAATCAACACCTCA	157
TRINITY_DN18648_c0_g1_i4	ct00127	p3	(TTC)4	180	192	ACTTCCCCACATTCAGTAATC	ATCAATTGAATCAACACCTCA	157
TRINITY_DN18648_c0_g1_i6	ct00128	p3	(TTC)4	180	192	TACTACACTTCCCCACATTCA	GCCTTCAACAGAAGAAGAAAT	136
TRINITY_DN18606_c0_g4_i1	ct38348	p2	(TA)7	96	110	CTCTTATCTCACCCTCACCTT	GGCTACAATACGAGGTTCTCT	155
TRINITY_DN18606_c0_g6_i10	ct15796	p5	(CTGTT)3	516	531	TCATCCACATAGAGGTTTGAC	TCAAAGCCTGTTAATAGGAAA	156
TRINITY_DN18606_c0_g6_i13	ct07419	p2	(TA)7	96	110	CTCTTATCTCACCCTCACCTT	GGCTACAATACGAGGTTCTCT	155
TRINITY_DN18607_c0_g1_i1	ct01718	p3	(AAT)5	392	407	AAGCAGAAATCTCCACCTATC	AAATTCACCAGCATCAACTTA	146
TRINITY_DN18634_c0_g2_i1	ct07420	p5	(AAAAC)3	158	173	ATCGACACACACTCAGAAAGA	TTCATGTTGATAGTGGGTTCT	147
TRINITY_DN18677_c0_g1_i3	ct13035	p2	(TC)7	33	47	TTTCAAGATCTCACACCAAAC	TAGGAAGAAGCATAAATCACG	151
TRINITY_DN18677_c0_g1_i3	ct13035	p3	(ATA)4	199	211	ATGAAGAATGAAGAATGCAGA	AGCATTTTGTTCCTTGTATCC	164
TRINITY_DN18677_c0_g1_i3	ct13035	p3	(CAT)4	1905	1917	AACTCAGATACTGTGCCTCCT	AAAATACAAGAAATCCGAAGC	157
TRINITY_DN18677_c0_g1_i5	ct13009	p2	(TC)7	33	47	TTTCAAGATCTCACACCAAAC	TAGGAAGAAGCATAAATCACG	151
TRINITY_DN18677_c0_g1_i5	ct13009	p3	(ATA)4	199	211	ATGAAGAATGAAGAATGCAGA	AGCATTTTGTTCCTTGTATCC	164
TRINITY_DN18677_c0_g1_i5	ct13009	p3	(CAT)4	1794	1806	AACTCAGATACTGTGCCTCCT	AAAATACAAGAAATCCGAAGC	157
TRINITY_DN20128_c2_g1_i2	ct10870	p2	(AG)6	3594	3606	TGATGAGTAAGTTGAAGAATGC	CTTTGAGCTGTTGCTATGTCT	153
TRINITY_DN18677_c0_g1_i7	ct13010	p2	(TC)7	33	47	TTTCAAGATCTCACACCAAAC	TAGGAAGAAGCATAAATCACG	151
TRINITY_DN18677_c0_g1_i7	ct13010	p3	(ATA)4	199	211	ATGAAGAATGAAGAATGCAGA	AGCATTTTGTTCCTTGTATCC	164
TRINITY_DN18677_c0_g1_i7	ct13010	p3	(CAT)4	1705	1717	AACTCAGATACTGTGCCTCCT	AAAATACAAGAAATCCGAAGC	157
TRINITY_DN18663_c0_g1_i1	ct07421	p2	(TG)7	81	95	TCCCTGGATATTAGGGTTTAG	AGAGGGACATATTTCACGATT	117
TRINITY_DN18663_c0_g1_i2	ct07422	p2	(TG)7	81	95	TCCCTGGATATTAGGGTTTAG	AGAGGGACATATTTCACGATT	117
TRINITY_DN18625_c0_g1_i5	ct06240	p3	(TTC)4	333	345	TGATAAGTGATTTTTCCCTCA	ATCGAGTGGAATCCAATGT	143
TRINITY_DN20128_c2_g1_i3	ct10871	p2	(AG)6	2916	2928	TGATGAGTAAGTTGAAGAATGC	CTTTGAGCTGTTGCTATGTCT	153
TRINITY_DN18692_c0_g2_i4	ct15647	p3	(ACC)4	110	122	AACAAGCGGATATCTAATCCT	GCTTAGGAGAGAAGGAAAGG	155
TRINITY_DN18692_c0_g2_i6	ct23413	p3	(ACC)4	110	122	AACAAGCGGATATCTAATCCT	GCTTAGGAGAGAAGGAAAGG	155
TRINITY_DN18692_c0_g2_i7	ct23369	p3	(ACC)4	110	122	AACAAGCGGATATCTAATCCT	GCTTAGGAGAGAAGGAAAGG	155
TRINITY_DN18610_c0_g1_i4	ct01720	p6	(GAGAAG)3	3176	3194	GTTCTGTGAAAGACAAGTTGC	CTCTGAATCCTCAAATCAAGA	153
TRINITY_DN18613_c1_g2_i2	ct04590	p3	(ATG)5	1083	1098	ACTGACTCGGAAGAAGAAAGT	TCCGCTGTAAGATTCACTAAC	159
TRINITY_DN18613_c1_g2_i2	ct04590	p4	(AAAG)3	1695	1707	TGCTAGGACAGAATTACAAGC	GTGCAACTGTTCCTGTAGTTT	148
TRINITY_DN18613_c2_g1_i1	ct38352	p3	(GGC)4	357	369	GGAAATGGTGGTACTTCTCTT	TTTGGAAGATATGAAAAGTGG	144
TRINITY_DN18687_c0_g1_i1	ct24189	p2	(TG)8	110	126	AAACATATGACGCTACTGTCG	ACTGCACCTCACAAGAAAATA	148
TRINITY_DN18659_c0_g1_i1	ct03172	p5	(AATGG)3	3351	3366	GAGTGAGTCAACTCGGATAAA	CAATACTGTCACTTATGCCATT	167
TRINITY_DN18659_c0_g1_i2	ct03173	p5	(AATGG)3	2758	2773	GAGTGAGTCAACTCGGATAAA	CAATACTGTCACTTATGCCATT	167
TRINITY_DN18621_c0_g3_i1	ct24681	p3	(ATT)4	1683	1695	ACACGCACCCTACATAAGATA	TGCGTAGATTAAAAAGAAAGG	148
TRINITY_DN20168_c0_g1_i1	ct20590	p3	(GAA)4	641	653	TAGTGGAAGTTTGAAGAGTCG	TTTGGAGCTTTTGTAGTATGC	147
TRINITY_DN18621_c0_g3_i3	ct28985	p3	(ATT)4	2148	2160	ACACGCACCCTACATAAGATA	TGCGTAGATTAAAAAGAAAGG	148
TRINITY_DN18685_c0_g1_i3	ct24157	p3	(CTG)4	504	516	ACCTCCTCAAAACAATTCAAC	CCATTTTGTGCAAGTTATCTC	115
TRINITY_DN18685_c0_g1_i3	ct24157	p4	(TTGC)3	772	784	AACCCCATTTACATAATTCGT	TGACGTGGATTAATAGCCTAA	147
TRINITY_DN18685_c0_g1_i4	ct26473	p3	(CTG)4	504	516	ACCTCCTCAAAACAATTCAAC	CCATTTTGTGCAAGTTATCTC	115
TRINITY_DN18685_c0_g1_i4	ct26473	p4	(TTGC)3	772	784	AACCCCATTTACATAATTCGT	TGACGTGGATTAATAGCCTAA	147
TRINITY_DN18685_c0_g1_i6	ct21710	p3	(CTG)4	504	516	ACCTCCTCAAAACAATTCAAC	CCATTTTGTGCAAGTTATCTC	115
TRINITY_DN18685_c0_g1_i6	ct21710	p4	(TTGC)3	772	784	AACCCCATTTACATAATTCGT	TGACGTGGATTAATAGCCTAA	147
TRINITY_DN18699_c1_g4_i1	ct29344	p4	(TTTC)3	372	384	TCTACCAAATGATCAAGGAAA	TGAGGATAGTGGATTGAATTG	154
TRINITY_DN20168_c1_g2_i1	ct24282	p5	(AAAAT)3	1035	1050	ATGATTTGGAAAGAAAGAAGG	TTCATGTATTTACGCTTGGTT	142
TRINITY_DN18686_c0_g1_i1	ct19633	p3	(AAG)4	879	891	ATTCTCAGTCTCAGTCCAACA	AGTCTCTTTTTCAGCCAAAAT	146
TRINITY_DN18686_c0_g1_i3	ct19888	p3	(AAG)4	802	814	CCAAAAGTAGAAGTTGGGACT	TAAAAGAGAGTCTTCGTGTGG	153
TRINITY_DN18629_c0_g1_i1	ct35395	p5	(AAAAT)3	395	410	TGGCTTGGACTTAAATATGAA	TTACAATCGAATGAATCTGCT	173
TRINITY_DN18629_c0_g3_i1	ct01722	p3	(GAG)4	1142	1154	TTGACATTGGGGTAGAAATTA	TTGTTTTATCCAACGCTTCTA	149
TRINITY_DN18629_c0_g3_i1	ct01722	p5	(AAAAT)3	395	410	TGGCTTGGACTTAAATATGAA	TTACAATCGAATGAATCTGCT	173
TRINITY_DN18629_c0_g3_i2	ct01723	p3	(GAG)4	1062	1074	TTGACATTGGGGTAGAAATTA	TTGTTTTATCCAACGCTTCTA	149
TRINITY_DN18629_c0_g3_i2	ct01723	p5	(AAAAT)3	395	410	TGGCTTGGACTTAAATATGAA	TTACAATCGAATGAATCTGCT	173
TRINITY_DN18676_c0_g1_i2	ct10047	p6	(CCTCTT)3	69	87	CACTTCCTCCTTTTTCACTCT	GAAGGTCGGGATCTGAAG	148
TRINITY_DN18619_c0_g1_i1	ct19578	p4	(TCTA)4	861	877	CTGTTGATTCTCATTGAACCT	TCATAATTCTAGTCTTTGCTTCT	142
TRINITY_DN18619_c0_g1_i1	ct19578	p4	(TATC)3	882	894	CTGTTGATTCTCATTGAACCT	TCATAATTCTAGTCTTTGCTTCT	142
TRINITY_DN18619_c0_g4_i1	ct26311	p4	(TCTA)4	805	821	CTGTTGATTCTCATTGAACCT	TCATAATTCTAGTCTTTGCTTCT	142
TRINITY_DN18619_c0_g4_i1	ct26311	p4	(TATC)3	826	838	CTGTTGATTCTCATTGAACCT	TCATAATTCTAGTCTTTGCTTCT	142
TRINITY_DN18632_c0_g1_i2	ct10365	p3	(CAG)4	2629	2641	AGGTAATGAAGGAAACACTCC	GGATCACTTCTGATGATTGAA	146
TRINITY_DN20168_c1_g2_i5	ct35475	p4	(TCAT)3	1609	1621	GAAAAAGGATCAGGAAACATT	CTTGGACCACTTCATTTATTG	153
TRINITY_DN20168_c1_g2_i5	ct35475	p5	(AAAAT)3	1937	1952	ATGATTTGGAAAGAAAGAAGG	TTCATGTATTTACGCTTGGTT	142
TRINITY_DN18615_c0_g1_i1	ct00129	p3	(GAA)6	167	185	CATCAGTTTTTGGTTCCTGTA	ACTCTGAAGCACACAAGTCAT	147
TRINITY_DN18615_c0_g1_i1	ct00129	p5	(ACAAC)3	59	74	TTCGTCATATGAATTGAGAGC	TCTCGATCGAAATAAGAGAGA	147
TRINITY_DN18615_c0_g1_i2	ct00130	p3	(GAA)6	167	185	CTCACACATTCACAATGCTTA	ATAGAATCTGAGGGAGAAACG	150
TRINITY_DN18615_c0_g1_i2	ct00130	p5	(ACAAC)3	59	74	TTCGTCATATGAATTGAGAGC	TCTCGATCGAAATAAGAGAGA	147
TRINITY_DN18615_c0_g1_i5	ct00131	p3	(GAA)6	167	185	CATCAGTTTTTGGTTCCTGTA	ACTCTGAAGCACACAAGTCAT	147
TRINITY_DN18615_c0_g1_i5	ct00131	p5	(ACAAC)3	59	74	TTCGTCATATGAATTGAGAGC	TCTCGATCGAAATAAGAGAGA	147
TRINITY_DN18690_c0_g1_i3	ct18765	p3	(TGA)4	606	618	AGAAGAAGACGAAGAGGAAGA	CTAGGTGAAACCATTTGAACA	150
TRINITY_DN18690_c0_g1_i3	ct18765	p3	(ATT)5	2265	2280	CCATACCATGCTTATTTTAGG	AATTTGTTGGAAAAACATGG	153
TRINITY_DN18690_c0_g1_i7	ct18188	p3	(TGA)4	606	618	AGAAGAAGACGAAGAGGAAGA	CTAGGTGAAACCATTTGAACA	150
TRINITY_DN18635_c0_g2_i3	ct00132	p3	(GAG)6	3107	3125	CCCAATCCTCTTCAGTCTTAT	AACCCTTACTCCTACCATCC	178
TRINITY_DN18635_c0_g2_i4	ct00133	p3	(GAG)6	4814	4832	CCCAATCCTCTTCAGTCTTAT	AACCCTTACTCCTACCATCC	178
TRINITY_DN18646_c0_g1_i7	ct04591	p4	(TTAT)4	1658	1674	AAAAAGGAAAGATGAACGAAC	ACTAACCGCCAAAGTTAAAAT	162
TRINITY_DN18646_c0_g1_i9	ct24934	p4	(AATA)3	2113	2125	TATTTTCTTATGCAGGGGACT	TGTTACTCTGGGAGGTGTTTA	163
TRINITY_DN18646_c0_g1_i10	ct04592	p3	(GAA)4	1412	1424	CCTCCTTCTGATACTTTGACC	GGAAGTATATGGTGCAAGAAA	156
TRINITY_DN18646_c0_g1_i10	ct04592	p4	(GAAG)3	1592	1604	TTTCTTGCACCATATACTTCC	GTCACAGCTACATTCTTGGAG	135
TRINITY_DN20193_c0_g1_i4	ct09841	p3	(AAT)5	2456	2471	ACGTGACTGCTGCTAAATAAC	TGTGTGCCTCTTTCAACTTAT	154
TRINITY_DN9871_c0_g1_i1	ct30514	p4	(AAAC)3	44	56	AACACAACAAACAAACACTCC	GTTACTCGTTGTTTGAGATCG	124
TRINITY_DN9871_c0_g1_i1	ct30514	p4	(CTTT)3	61	73	AACACAACAAACAAACACTCC	GTTACTCGTTGTTTGAGATCG	124
TRINITY_DN9871_c0_g1_i1	ct30514	p6	(GCCACC)3	135	153	CGATCTCAAACAACGAGTAAC	CTATGGCGAGTGATTTAAGAC	137
TRINITY_DN9836_c0_g1_i1	ct31699	p4	(AAGG)3	89	101	TCAACCTCACTTTCTCTTTCA	AAGGAGAAGGAGCTAGAGTCA	133
TRINITY_DN9836_c0_g2_i1	ct28779	p4	(AAGG)3	89	101	TCAACCTCACTTTCTCTTTCA	AAGGAGAAGGAGCTAGAGTCA	133
TRINITY_DN9828_c0_g1_i1	ct34856	p3	(ATC)5	150	165	TGCATACAGAGAAGTTGCATA	TCATCTCAGTTACAGGGGAAT	150
TRINITY_DN9804_c0_g1_i1	ct37207	p3	(TCA)4	294	306	CCTACAGTAAAAATCCTGACG	CTACGCAACTTTTCTTCATCA	157
TRINITY_DN9804_c0_g1_i1	ct37207	p4	(GTTT)3	811	823	GAAATTTGCACAGTTGTTTTC	AAACAAGGGTTCAACGTAAA	144
TRINITY_DN9804_c0_g1_i2	ct37097	p3	(TCA)4	294	306	CCTACAGTAAAAATCCTGACG	CTACGCAACTTTTCTTCATCA	157
TRINITY_DN9883_c0_g1_i2	ct01729	p3	(CAT)4	1763	1775	ATCCCCATCATTATTCCTAAG	GAGAGGAAGGATTTGGTTAAG	150
TRINITY_DN9899_c0_g1_i1	ct09676	p4	(TTAA)3	1089	1101	TGAGAGTCTCTTCTTTGAGCA	ACACCTAATTACCCACACAAA	151
TRINITY_DN9835_c0_g1_i1	ct33808	p3	(TAT)7	250	271	TTCTTGTTCTTCACATCATCA	CAGAAATTAAATGGGTGAGA	150
TRINITY_DN9835_c1_g2_i1	ct34158	p2	(GT)8	454	470	GCACTCCACGGTAAACTG	ATTTCACACCCAAAATCAAA	143
TRINITY_DN9809_c0_g1_i1	ct32499	p4	(TTCT)3	753	765	CAAGGATGATGAAGAATTGAA	TGATCAAAACCGAAATAGAA	152
TRINITY_DN9866_c0_g1_i1	ct31506	p3	(AAC)4	730	742	TCATCAGTTTCCATTCTTAGC	CTCAAATAATCCATTCCCAAT	139
TRINITY_DN9866_c0_g1_i1	ct31506	p3	(TCA)6	867	885	CTACTACTGATTCCGTTTTCG	ACTATTAGGGAACTGCGACTC	161
TRINITY_DN9816_c1_g1_i1	ct22454	p3	(ATT)4	873	885	CAACACAGAAATCCTGAAGAG	TTATCCTCTGTTGTTCGATTG	166
TRINITY_DN20141_c0_g1_i3	ct04494	p2	(GA)6	76	88	AAACCATCTTCACAGCCTATT	TTCTCCCTCTCTCTTTCTCTC	147
TRINITY_DN20141_c0_g1_i3	ct04494	p2	(AG)6	168	180	CATATCCGAACAAGGATACAG	AACTTCATCGGAAGATTCTCT	140
TRINITY_DN20141_c0_g1_i3	ct04494	p2	(GA)6	211	223	CATATCCGAACAAGGATACAG	AACTTCATCGGAAGATTCTCT	140
TRINITY_DN20141_c0_g1_i3	ct04494	p2	(AG)7	240	254	CATATCCGAACAAGGATACAG	AACTTCATCGGAAGATTCTCT	140
TRINITY_DN20141_c0_g1_i3	ct04494	p3	(TTC)4	1892	1904	TACCCTTTGAAAATCTTACCC	CAAAAGTTCCAGCTACATCAG	147
TRINITY_DN9802_c0_g1_i1	ct23025	p3	(TAA)6	984	1002	GTGGAAAAGGGTTTAAGAGAG	TAAACTTCTTTTGCCTCACAC	156
TRINITY_DN9812_c0_g1_i1	ct28407	p3	(CTT)5	557	572	GAGAAAAGCATCACAAACCTT	TGATGAAACAAAAGAGGAAGA	175
TRINITY_DN9870_c0_g2_i1	ct16203	p5	(AACAT)3	91	106	GATTCCAATCTCAGTGAAACA	GCCATTATCAAAACTCATCTG	143
TRINITY_DN9870_c0_g2_i1	ct16203	p5	(TATTT)3	1056	1071	TTCTTTCAGATGATGGAACTC	GTGGGTAAATCTTCACAAAAA	145
TRINITY_DN15010_c0_g1_i1	ct32383	p3	(TGG)4	523	535	GCGTACGAGGTACAGAATTAG	TTTTTCTTAGCACGGTGAATA	150
TRINITY_DN9830_c1_g2_i1	ct20958	p3	(CGT)4	288	300	AAGGAGATATCAAATGGAAGC	TAGAAATTTCGGATGAAGAAG	154
TRINITY_DN9830_c1_g2_i1	ct20958	p4	(TTAA)3	35	47	CTTGGGTTGTTGAACATTG	TCTAAGCATGATGTTCCTTTC	132
TRINITY_DN9858_c0_g1_i1	ct17847	p3	(CTT)4	171	183	TCTTCTTGTTTCAACCCTAAA	CGATACAAGTGATGAGAATGG	189
TRINITY_DN9825_c0_g1_i1	ct38365	p5	(TTTAT)5	1451	1476	CCGTTTCATGATGAGTATTGT	CGTAAGGTTGTTTTACCCAAA	239
TRINITY_DN9882_c0_g1_i1	ct22175	p3	(CTC)4	533	545	ACCTAACTGTGGGGATATTGT	TATTGAGAATTGCTGCTGATT	150
TRINITY_DN9882_c0_g2_i1	ct22249	p3	(TAA)5	328	343	TTCAAAAGAAGCAGAAGAGAG	CAGAAACTTGAATCCAGTGAG	154
TRINITY_DN9882_c0_g2_i1	ct22249	p3	(CTC)4	670	682	ACCTAACTGTGGGGATATTGT	TATTGAGAATTGCTGCTGATT	150
TRINITY_DN20141_c0_g1_i6	ct04495	p2	(GA)6	76	88	AAACCATCTTCACAGCCTATT	TTCTCCCTCTCTCTTTCTCTC	147
TRINITY_DN20141_c0_g1_i6	ct04495	p2	(AG)6	168	180	CATATCCGAACAAGGATACAG	AACTTCATCGGAAGATTCTCT	140
TRINITY_DN20141_c0_g1_i6	ct04495	p2	(GA)6	211	223	CATATCCGAACAAGGATACAG	AACTTCATCGGAAGATTCTCT	140
TRINITY_DN20141_c0_g1_i6	ct04495	p2	(AG)7	240	254	CATATCCGAACAAGGATACAG	AACTTCATCGGAAGATTCTCT	140
TRINITY_DN20141_c0_g1_i6	ct04495	p3	(TTC)4	1892	1904	TACCCTTTGAAAATCTTACCC	TATCCAAAAGTTCCAGCTACA	151
TRINITY_DN9896_c0_g2_i1	ct19905	p4	(TCGA)3	177	189	GAACTCTCCATTTTCGACTTC	TCGAAGACTCTCTCAAGAAAA	164
TRINITY_DN9885_c0_g1_i1	ct04595	p2	(TC)6	185	197	CGGAATGAAAAACAATCATAG	TGTCAGTGTGACTGAAAACAG	147
TRINITY_DN9885_c0_g1_i1	ct04595	p5	(GTTGA)4	306	326	CACTCATACTTCATCCTCGAA	GTAGATTATCCGCCATTTTCT	151
TRINITY_DN20141_c0_g1_i7	ct04496	p2	(GA)6	76	88	AAACCATCTTCACAGCCTATT	TTCTCCCTCTCTCTTTCTCTC	147
TRINITY_DN20141_c0_g1_i7	ct04496	p2	(AG)6	168	180	CATATCCGAACAAGGATACAG	AACTTCATCGGAAGATTCTCT	140
TRINITY_DN20141_c0_g1_i7	ct04496	p2	(GA)6	211	223	CATATCCGAACAAGGATACAG	AACTTCATCGGAAGATTCTCT	140
TRINITY_DN20141_c0_g1_i7	ct04496	p2	(AG)7	240	254	CATATCCGAACAAGGATACAG	AACTTCATCGGAAGATTCTCT	140
TRINITY_DN20141_c0_g1_i7	ct04496	p3	(TTC)4	1780	1792	GTGATTCATAGGGATGTGAAA	GGAGCTAGGTATCCAAAAGTT	149
TRINITY_DN9838_c0_g2_i1	ct19263	p4	(TTAT)3	1560	1572	TGTCATGGTCCACACTAAAAT	CACAATGTTGTCCAAAAA	146
TRINITY_DN9894_c0_g1_i1	ct15486	p3	(TCT)5	155	170	TGGAAAAGTTGAGTAGGTGAA	GAGCAAGAGATCACAGAAGAA	150
TRINITY_DN9890_c0_g1_i1	ct27312	p2	(GA)7	1164	1178	TTAGAACCGGGTTAAGAAATC	CCCATATTCCATTTCCATTAC	154
TRINITY_DN9890_c0_g1_i1	ct27312	p3	(GGC)5	912	927	GATCTCTTAGGAGAGCGAGAA	AACATGTGTCAGAATTGCTTC	131
TRINITY_DN9898_c0_g1_i1	ct22908	p4	(TAAC)3	1175	1187	CTCCTCCCAAGTGACTCTC	CATCAATTGTTGGTCTTTGAT	154
TRINITY_DN9898_c0_g1_i1	ct22908	p4	(TAAC)3	1224	1236	GTGCCATCCGTAACTAACTAA	CATCATCAATTGTTGGTCTTT	132
TRINITY_DN9898_c0_g1_i1	ct22908	p4	(GTTG)3	1321	1333	TGCCATCCGTAACTAACTAAC	CTTCATTGCCATTATATTCTTCT	190
TRINITY_DN9875_c0_g2_i1	ct13775	p3	(AAG)4	453	465	AGGAGAACGAAAAGTTAGGAA	ATCAGTAACATCCAAAGCATC	152
TRINITY_DN9875_c0_g2_i1	ct13775	p3	(GAG)4	678	690	GGCTAGGGGAAGTACTTTTAG	AAAGAATGTCTTCCGTACCTC	148
TRINITY_DN20139_c1_g2_i1	ct13249	p4	(CTTC)3	183	195	CGCTTTCTCTTATTCCTTGAT	AGAGAAGTTTACGAAGGAGACA	150
TRINITY_DN9851_c0_g2_i1	ct28482	p3	(TCA)4	236	248	TCAGAACCAAAAACACAAACT	AGCTTGAAGATTCAGAAGGAG	152
TRINITY_DN20139_c1_g3_i1	ct13250	p4	(CTTC)3	183	195	CGCTTTCTCTTATTCCTTGAT	AGAGAAGTTTACGAAGGAGACA	150
TRINITY_DN14137_c1_g1_i2	ct25204	p3	(CAT)4	248	260	CAAGAATTGCAAGAAAAGAGA	CGCTTAACATGAGATTGAGAA	147
TRINITY_DN14137_c1_g1_i2	ct25204	p4	(CTTT)3	578	590	TTTGTTGAAAGGTACCATCTG	GCTTTGCAGTGATACAGAGAT	148
TRINITY_DN20139_c1_g3_i2	ct13251	p4	(CTTC)3	183	195	CGCTTTCTCTTATTCCTTGAT	AGAGAAGTTTACGAAGGAGACA	150
TRINITY_DN14179_c0_g1_i1	ct10886	p3	(GAT)4	1780	1792	AAGGTAAAGGCTGCATTAGAG	TGCTTTCGATCTTGTTTATTC	155
TRINITY_DN14179_c0_g1_i2	ct15890	p3	(GAT)4	2031	2043	AAGGTAAAGGCTGCATTAGAG	TGCTTTCGATCTTGTTTATTC	155
TRINITY_DN14179_c0_g1_i3	ct10887	p3	(GAT)4	1833	1845	AAGGTAAAGGCTGCATTAGAG	TGCTTTCGATCTTGTTTATTC	155
TRINITY_DN14149_c0_g2_i1	ct25845	p3	(ATT)4	595	607	AAAATTGTTGTGAAGGTGATG	ACTCCAACAAGCCAATTTAGT	143
TRINITY_DN14149_c0_g2_i1	ct25845	p3	(TAT)6	615	633	AAAATTGTTGTGAAGGTGATG	ACTCCAACAAGCCAATTTAGT	143
TRINITY_DN14149_c0_g2_i1	ct25845	p3	(GAA)5	1019	1034	TCTCAGCACTACACCTTCTTC	CATACACACCCAGTTCTTCAT	150
TRINITY_DN14149_c0_g2_i1	ct25845	p3	(TTC)4	1123	1135	AACTGGGTGTGTATGTCTCAC	CCCTCTTCTTCAATTCTCACT	150
TRINITY_DN14149_c0_g2_i1	ct25845	p4	(TATT)4	194	210	TGGAGACAATAATCGGAATAA	TTTGTTGGTTGAAAAGTTGAC	140
TRINITY_DN14161_c0_g1_i1	ct15877	p4	(TTGT)3	1438	1450	GTTTTGGAAGCTAGATTAGGG	AAAATTATCCCCAAACTTCTG	156
TRINITY_DN14161_c0_g1_i1	ct15877	p4	(TTTA)3	1548	1560	ACAATGGTCGCAGAGTATAAA	GGGACCTTTCACATATTATCC	144
TRINITY_DN14161_c1_g1_i1	ct16533	p2	(CT)11	140	162	CCTCACACACACTCCATAAGT	CAACAAAAAGAGAGAGCAATG	166
TRINITY_DN14161_c1_g1_i1	ct16533	p3	(ATT)6	1089	1107	TGTGTTTGGGTAGATAGGAAA	GGGCATTACTGGGTAACTAAT	165
TRINITY_DN14161_c1_g1_i1	ct16533	p5	(TCCTT)3	43	58	GTGACAAATTTTCAGGGAGTT	CCATGTGAGAGAGAGAGAGAG	164
TRINITY_DN14161_c1_g1_i1	ct16533	p6	(TGGGTT)3	979	997	ACCTCAACTTCTTACAACGTG	GGGAAAATAAAGGAAAACTTG	154
TRINITY_DN14161_c2_g1_i1	ct27779	p2	(TC)6	468	480	CTCTCTGTGACTCCTCAAAAC	GAAGCGAATGAGAGAAACAG	155
TRINITY_DN14161_c2_g1_i1	ct27779	p5	(TTCTC)4	127	147	TGATTCACTCTCTCATTCTCC	AATGATGAGTAGTGGTGATGG	148
TRINITY_DN14161_c2_g1_i1	ct27779	p6	(ATTCCC)3	80	98	TGATTCACTCTCTCATTCTCC	AATGATGAGTAGTGGTGATGG	148
TRINITY_DN14161_c2_g1_i1	ct27779	p6	(CACCTT)3	238	256	AACCATTACCCTCTCATCAAT	TTTGAGGAGTCACAGAGAGTG	177
TRINITY_DN20102_c0_g1_i1	ct26818	p3	(TGC)4	671	683	AGGAAAGCTGAAGAGAAGAAG	ATATTCCCAACAATTCATCCT	147
TRINITY_DN20102_c0_g1_i1	ct26818	p4	(TGGG)3	137	149	CATCTGAAGAGAAAGCTGCTA	CACTGAAGAAGATGAAGATGC	156
TRINITY_DN14184_c0_g1_i1	ct32611	p4	(TTCA)3	126	138	CTTTTACCGGACCTACCTCT	TAGCGAAGAACGAGAGAGTC	149
TRINITY_DN14184_c0_g1_i2	ct32801	p4	(TTCA)3	126	138	CTTTTACCGGACCTACCTCT	TAGCGAAGAACGAGAGAGTC	149
TRINITY_DN14184_c0_g1_i3	ct33239	p4	(TTCA)3	126	138	CTTTTACCGGACCTACCTCT	TAGCGAAGAACGAGAGAGTC	149
TRINITY_DN14184_c0_g1_i4	ct33107	p4	(TTCA)3	126	138	CTTTTACCGGACCTACCTCT	TAGCGAAGAACGAGAGAGTC	149
TRINITY_DN14101_c0_g1_i1	ct38377	p3	(ACA)5	112	127	AATAACGATGACAACGACAAC	GGCCCTAAATATGAATCAGTT	161
TRINITY_DN14101_c0_g1_i1	ct38377	p4	(ATGA)3	278	290	GCCACTAAATCTCAAGGAAAC	GAATTAGGAATAGAGGGTGCT	153
TRINITY_DN14101_c0_g1_i1	ct38377	p4	(ATGA)3	489	501	GCCACTAAATCTCAAGGAAAC	GAGGGTGCTTTATTATTCGAT	141
TRINITY_DN14105_c0_g1_i2	ct23078	p6	(AAGGAA)3	3850	3868	ATCGGATAAAAGACAGAGCTT	GGTTGTTTTCCTTTCTTCTTC	154
TRINITY_DN14166_c1_g3_i1	ct29249	p3	(TCT)4	745	757	CAATCAAGTTTTGAGATTCCA	TCTAAGAAAACGGACAACAAA	155
TRINITY_DN14159_c0_g1_i2	ct26036	p3	(TCT)5	205	220	TAACAATGGCTCTGAATCTCT	CCTTTCCTCACACTCACACTA	160
TRINITY_DN20137_c0_g1_i4	ct13374	p3	(GAT)4	2223	2235	TGCTTCTTTGAAGTTGCTATC	AGAAGCTAGAGGATCAACCAC	151
TRINITY_DN14159_c0_g1_i3	ct30382	p3	(TCT)5	205	220	TAACAATGGCTCTGAATCTCT	CCTTTCCTCACACTCACACTA	160
TRINITY_DN14119_c0_g1_i1	ct18723	p6	(GCATGG)3	2072	2090	CTTGGTAGGGAATCTGGAG	AAAGTCAAATTCCGATAAACC	156
TRINITY_DN14119_c0_g1_i2	ct17215	p6	(GCATGG)3	1250	1268	CTTGGTAGGGAATCTGGAG	AAAGTCAAATTCCGATAAACC	156
TRINITY_DN14160_c0_g2_i4	ct00139	p3	(GCG)5	1587	1602	TGAATTAGAGACAAACGCAGT	GCCATTTACTTTCTCATTCCT	163
TRINITY_DN14144_c0_g1_i1	ct01731	p3	(GGC)5	1799	1814	TGAATGAGAGATTGAATAGCC	CTTCTCCTCACTCAATTTCCT	153
TRINITY_DN14192_c0_g2_i1	ct06819	p3	(TTG)4	1328	1340	TACCATTTGCCATTAACAAAC	AAGGTTGTGCATAACAGAAAC	134
TRINITY_DN14192_c0_g2_i1	ct06819	p3	(ATC)4	1722	1734	GGAGAGTCACTATGATCACCA	TAAAACCAAAACCTCTCTAGC	131
TRINITY_DN14192_c0_g2_i1	ct06819	p6	(CAATCT)3	1126	1144	CAAACTCCGTTCTTGAGATAA	ATGGGAGACAGACTTAAGAGC	166
TRINITY_DN20137_c0_g1_i5	ct33450	p3	(GAT)4	40	52	TATCTGTTATGGCTGCAATTC	TGCTAGAAGCTAGAGGATCAA	138
TRINITY_DN14178_c0_g1_i2	ct36595	p3	(AGA)4	442	454	TCTTCCACAGATAAGATGCAC	CTTCCTTTCTCTCCATGATTC	141
TRINITY_DN14178_c0_g1_i2	ct36595	p6	(AGTTTT)3	1707	1725	TTTGGAACTGGTAGAGTTCTG	CCTCTAGCTTTATTTGAAAAC	154
TRINITY_DN14178_c0_g1_i4	ct36579	p3	(AGA)4	273	285	TCTTCCACAGATAAGATGCAC	CTTCCTTTCTCTCCATGATTC	141
TRINITY_DN14178_c0_g1_i4	ct36579	p6	(AGTTTT)3	1538	1556	TTTGGAACTGGTAGAGTTCTG	CCTCTAGCTTTATTTGAAAAC	154
TRINITY_DN14123_c0_g2_i1	ct14359	p4	(AAGA)4	1495	1511	TTCTTTGACAGGAAATTCTGA	TAACGGCTTATCCATTGTTAG	146
TRINITY_DN14123_c0_g3_i1	ct14360	p4	(AAGA)4	1692	1708	TTCTTTGACAGGAAATTCTGA	TAACGGCTTATCCATTGTTAG	146
TRINITY_DN20137_c0_g1_i9	ct13375	p3	(GAT)4	2036	2048	CCAAGTTTAACCCTTTTCAGT	ACCACTGTGATGCTCCTATTA	151
TRINITY_DN14143_c0_g1_i1	ct35679	p2	(AT)6	841	853	AGTTGCTGGAAGTTATGTGTG	ACATTTAAGTCTTGCATCATC	153
TRINITY_DN14143_c0_g1_i1	ct35679	p3	(CAC)4	204	216	TCTCTGAGAACAATTCAAAGC	GGAGGAGGATAGTTGGAGAC	151
TRINITY_DN14143_c0_g4_i1	ct38385	p2	(AT)6	929	941	AGTTGCTGGAAGTTATGTGTG	ACATTTAAGTCTTGCATCATC	153
TRINITY_DN14125_c0_g1_i1	ct23948	p2	(GA)7	72	86	ATAGTGCTGCTGAAGAGGTTT	ATGAACGGAGCAATAACTACA	131
TRINITY_DN20137_c0_g1_i12	ct13376	p3	(GAT)4	1953	1965	TGCTTCTTTGAAGTTGCTATC	AGAAGCTAGAGGATCAACCAC	151
TRINITY_DN14181_c0_g1_i1	ct29302	p3	(CGG)5	99	114	CTTCTGTTATACAAGGCGAAA	TTGAAGTGAGAAAGGAGTGTG	144
TRINITY_DN14181_c0_g1_i3	ct16887	p3	(CGG)5	99	114	CTTCTGTTATACAAGGCGAAA	TTGAAGTGAGAAAGGAGTGTG	144
TRINITY_DN14181_c0_g1_i4	ct30362	p3	(CGG)5	99	114	CTTCTGTTATACAAGGCGAAA	TTGAAGTGAGAAAGGAGTGTG	144
TRINITY_DN14112_c0_g2_i1	ct26451	p3	(AAT)4	190	202	GAACACATGGATTTGTATTGAA	CATGGTTTGGAATTGAAGAT	148
TRINITY_DN14112_c0_g2_i1	ct26451	p4	(ATAA)4	1379	1395	CAGAGCACATAAGAGAGGATG	TAAGATGAATCCGAGTCAGAA	163
TRINITY_DN14112_c0_g2_i1	ct26451	p4	(AAAT)4	1394	1410	CAGAGCACATAAGAGAGGATG	TAAGATGAATCCGAGTCAGAA	163
TRINITY_DN14191_c0_g1_i1	ct29503	p4	(CTTC)3	266	278	CTTTGCTATTGCTATCCTTCA	GAATAGCAAGAACGGCTTC	153
TRINITY_DN14191_c0_g1_i1	ct29503	p4	(TTTA)3	1396	1408	CCTTTGGATTAAGTAGGCACT	TACTGTTGCAAACCTGCTTAT	144
TRINITY_DN14191_c0_g1_i4	ct18123	p4	(CTTC)3	266	278	CTTTGCTATTGCTATCCTTCA	GAATAGCAAGAACGGCTTC	153
TRINITY_DN14163_c0_g1_i2	ct17165	p6	(CTAACC)3	108	126	ACTAGCAGTTGCAGACACAGT	TCGAGCTCTTGTTCTAGGTAA	148
TRINITY_DN14163_c0_g2_i1	ct28596	p6	(CTAACC)3	108	126	ACTAGCAGTTGCAGACACAGT	TCGAGCTCTTGTTCTAGGTAA	148
TRINITY_DN14135_c0_g1_i2	ct26561	p2	(CT)10	732	752	ATACATCACGGATTTTGTGTC	CTACGAGAGATGAGATCGAGA	143
TRINITY_DN14135_c0_g1_i2	ct26561	p4	(TCTA)4	749	765	ATACATCACGGATTTTGTGTC	CTACGAGAGATGAGATCGAGA	143
TRINITY_DN14142_c1_g1_i1	ct38388	p6	(ATTATG)3	622	640	TACTCAGGCCAAAAAGTACAA	TTTCCAACTAGCTTTCATTTG	150
TRINITY_DN14193_c0_g1_i1	ct15078	p4	(CTTT)3	71	83	GCCACAACGTTAGGAATAGTT	TGCCTTTCTATCTCTGTTTCA	155
TRINITY_DN14193_c0_g1_i2	ct14877	p4	(CTTT)3	71	83	GCCACAACGTTAGGAATAGTT	TGCCTTTCTATCTCTGTTTCA	155
TRINITY_DN14193_c0_g1_i4	ct11100	p4	(CTTT)3	71	83	GCCACAACGTTAGGAATAGTT	TGCCTTTCTATCTCTGTTTCA	155
TRINITY_DN14196_c0_g2_i1	ct16625	p3	(TAC)5	1155	1170	GTTCTGATATTGAGGTTGTGG	TCGTGATCTGGAGTATAAAGC	148
TRINITY_DN14196_c0_g2_i1	ct16625	p6	(TACTAA)3	1167	1185	GTTCTGATATTGAGGTTGTGG	TCGTGATCTGGAGTATAAAGC	148
TRINITY_DN14165_c0_g1_i1	ct14159	p3	(CTT)4	322	334	CATGCATCATGTGCTAAACTA	GGTCTTATTGTTGTGCTTGAG	149
TRINITY_DN14165_c0_g1_i1	ct14159	p6	(AAAGGA)3	2935	2953	GAAATGCATGGATATATGAGG	ATCAATTTGGTTCCCCTAAC	133
TRINITY_DN14150_c0_g2_i1	ct03177	p3	(ATT)4	61	73	TGCACATTTTATTTTTCCTG	ATAATCAAAAGGGGAGATTTG	134
TRINITY_DN14167_c0_g1_i3	ct19987	p2	(AG)6	19	31	GTGTGAAGCGAAGGTTGC	GGGAACCACTGAAATAGGTA	137
TRINITY_DN14152_c0_g1_i1	ct12173	p3	(TCA)4	1544	1556	TCATAATCTTTCCTCTCATCG	GAGACTGATGATTCTGAATGG	122
TRINITY_DN14152_c0_g1_i4	ct12174	p3	(TCA)4	593	605	TGTATCCATGCTTTACGTCTT	GAGACTGATGATTCTGAATGG	157
TRINITY_DN14152_c0_g1_i6	ct12175	p3	(TCA)4	593	605	TGTATCCATGCTTTACGTCTT	GAGACTGATGATTCTGAATGG	157
TRINITY_DN14186_c0_g2_i1	ct38390	p4	(AAAC)3	437	449	ATTCTGCACCACTTGAGTATG	ACTAGGGATGAGAATTTGAGG	138
TRINITY_DN20190_c0_g1_i2	ct31752	p4	(AAAT)3	2453	2465	CAGCAAATAATGCATTGAAAC	TTACAAAATGTGGAGCAGAGT	156
TRINITY_DN14139_c0_g1_i1	ct36507	p4	(AATA)3	305	317	AACATCGACTGCATTTTTAAC	CCAAATTGTTTTTGTCACCTA	137
TRINITY_DN14139_c0_g2_i2	ct38393	p4	(GTAG)3	554	566	AATCGCGTCTTAAAAACTAAAG	AGGAATCACCAACTCTCTTTC	147
TRINITY_DN14139_c0_g2_i2	ct38393	p4	(TAAT)3	580	592	AATCGCGTCTTAAAAACTAAAG	AGGAATCACCAACTCTCTTTC	147
TRINITY_DN14139_c0_g2_i2	ct38393	p4	(AATA)3	731	743	AACATCGACTGCATTTTTAAC	CCAAATTGTTTTTGTCACCTA	137
TRINITY_DN14107_c0_g1_i2	ct10078	p3	(TCA)4	798	810	GAATCCTCTGCTTCCATAAAT	TTTTGTGCAGAGAGATCAAGT	150
TRINITY_DN14175_c0_g1_i1	ct01734	p3	(TTC)4	1638	1650	TGGGCTCATAGTACTCAACAT	AGTTTTTCAAAGGCAGTGATT	150
TRINITY_DN14175_c0_g1_i1	ct01734	p3	(ACA)5	2228	2243	AAGAAGAGGGACTTACAAGGA	AGAGACAGAAACCTCAAAAGG	151
TRINITY_DN20190_c0_g1_i3	ct24035	p4	(AAAT)3	2098	2110	CAGCAAATAATGCATTGAAAC	TTACAAAATGTGGAGCAGAGT	156
TRINITY_DN14138_c0_g2_i1	ct38394	p3	(GTG)5	73	88	CACTTGGCTAGGGATTGTAG	CAAACTTAAATTCGCCTCAC	160
TRINITY_DN14148_c0_g1_i2	ct20729	p3	(AAT)4	918	930	AGCATTTCTTCCATAGTCACA	TTTGTATGCACACTCAGTCAG	148
TRINITY_DN14126_c0_g1_i1	ct33481	p3	(TTG)5	899	914	TTTGAGCTTTGTGACACTTTT	CTGGAGTTTCAACAAAAGAAA	150
TRINITY_DN14126_c0_g1_i1	ct33481	p3	(TTC)4	914	926	TTTGAGCTTTGTGACACTTTT	CTGGAGTTTCAACAAAAGAAA	150
TRINITY_DN20190_c0_g1_i6	ct03076	p4	(AAAT)3	2719	2731	CAGCAAATAATGCATTGAAAC	TTACAAAATGTGGAGCAGAGT	156
TRINITY_DN20166_c0_g1_i2	ct13442	p5	(GAAAT)3	2338	2353	AAGAAAAAGGTGTTCGAGTTC	TGATTTTCCATCTTCTCTCAA	150
TRINITY_DN15082_c1_g2_i1	ct25783	p3	(TTC)8	773	797	CCAGAAATCTTCCTCTTCTGT	CAAAAAGTGAAGATGGTGAAA	152
TRINITY_DN14158_c0_g4_i1	ct06243	p2	(AT)6	2034	2046	ATTCTCATTCTTTGTGTGTCG	GATCACGTAAACAGCATTTAGA	149
TRINITY_DN14779_c0_g1_i1	ct05664	p5	(CCGGT)3	883	898	CCGCCAATACTAACAACATTA	AGCTACGTTCTAACCAAAGGT	149
TRINITY_DN14766_c0_g1_i1	ct18531	p3	(AGA)6	88	106	AAGAAGAGACTTGCTTTGGTT	ATTTGTGGACGAGGATACTG	172
TRINITY_DN14769_c0_g1_i1	ct20283	p3	(TTC)4	190	202	CATGGATTCTCTCCTTTCTCT	ATTTCTTCCAGAATCGTTAGG	151
TRINITY_DN14767_c0_g1_i1	ct13380	p3	(CCA)4	120	132	TTCTCTCTCAGCAAGCTCTTA	GGGGAATAGAGAGTGAGGATA	163
TRINITY_DN14767_c0_g1_i1	ct13380	p3	(AGA)5	138	153	TTCTCTCTCAGCAAGCTCTTA	GGGGAATAGAGAGTGAGGATA	163
TRINITY_DN14767_c0_g1_i2	ct13381	p3	(CCA)4	120	132	TTCTCTCTCAGCAAGCTCTTA	GGGGAATAGAGAGTGAGGATA	163
TRINITY_DN14767_c0_g1_i2	ct13381	p3	(AGA)5	138	153	TTCTCTCTCAGCAAGCTCTTA	GGGGAATAGAGAGTGAGGATA	163
TRINITY_DN14761_c0_g1_i1	ct21979	p4	(CAGA)3	61	73	CCTGTTGTTTGGTCATTTTTA	CACTGGTTTAGGTTTGAAGTG	141
TRINITY_DN14761_c0_g3_i1	ct22741	p4	(CAGA)3	61	73	CCTGTTGTTTGGTCATTTTTA	CACTGGTTTAGGTTTGAAGTG	141
TRINITY_DN14761_c0_g3_i1	ct22741	p4	(GTTT)3	667	679	TTTTATCCCTTCTTCTGCTG	CTTCATGAAACTCCAAAACAC	136
TRINITY_DN14733_c0_g1_i1	ct24059	p4	(TCTT)4	893	909	AATGTGGATGTTCATGATTTC	CAGAAACTCAATTCCGAAAA	156
TRINITY_DN14781_c0_g1_i1	ct21141	p2	(TC)6	126	138	CATAACCCAATCCTTTCTCTT	GAGAAATAGAAGCCATTTTGA	151
TRINITY_DN14781_c0_g1_i1	ct21141	p3	(ATA)5	262	277	TCACACATCAAAACAACTTCA	TGGTAGAAATTACCAGCACAT	155
TRINITY_DN14781_c0_g1_i1	ct21141	p3	(ATA)4	556	568	CACTGTCACCGCTTATTATGT	TCACAAATTTGGAAAGAGTAGA	191
TRINITY_DN14781_c0_g1_i1	ct21141	p5	(ATTAT)3	568	583	CACTGTCACCGCTTATTATGT	TCACAAATTTGGAAAGAGTAGA	191
TRINITY_DN14781_c0_g1_i2	ct19056	p2	(TC)6	126	138	CATAACCCAATCCTTTCTCTT	GAGAAATAGAAGCCATTTTGA	151
TRINITY_DN14781_c0_g1_i2	ct19056	p3	(ATA)5	262	277	TCACACATCAAAACAACTTCA	TGGTAGAAATTACCAGCACAT	155
TRINITY_DN14781_c0_g1_i3	ct14791	p2	(TC)6	126	138	CATAACCCAATCCTTTCTCTT	GAGAAATAGAAGCCATTTTGA	151
TRINITY_DN14781_c0_g1_i3	ct14791	p3	(ATA)5	262	277	TCACACATCAAAACAACTTCA	TGGTAGAAATTACCAGCACAT	155
TRINITY_DN14781_c0_g1_i4	ct24291	p2	(TC)6	126	138	CATAACCCAATCCTTTCTCTT	GAGAAATAGAAGCCATTTTGA	151
TRINITY_DN14781_c0_g1_i4	ct24291	p3	(ATA)5	262	277	TCACACATCAAAACAACTTCA	TGGTAGAAATTACCAGCACAT	155
TRINITY_DN14781_c0_g1_i4	ct24291	p3	(ATA)4	556	568	CACTGTCACCGCTTATTATGT	TCACAAATTTGGAAAGAGTAGA	191
TRINITY_DN14781_c0_g1_i4	ct24291	p5	(ATTAT)3	568	583	CACTGTCACCGCTTATTATGT	TCACAAATTTGGAAAGAGTAGA	191
TRINITY_DN20166_c0_g2_i1	ct13444	p3	(TAT)4	255	267	TGAAATCAACACACAGAGTGA	TAATCGCCAGACTCAGTTTTA	154
TRINITY_DN14731_c0_g1_i1	ct21139	p2	(AG)7	2222	2236	GGTTATGTAAAGGAGGAAGGA	ATCTTATTTCCCCATGTGTCT	149
TRINITY_DN14731_c0_g1_i1	ct21139	p3	(TTG)6	1224	1242	TTGTTGATTCCCATATTCAGA	GAAATGCTCTCAGTGATGTGT	161
TRINITY_DN14731_c0_g1_i1	ct21139	p4	(AGGA)3	2247	2259	GGTTATGTAAAGGAGGAAGGA	ATCTTATTTCCCCATGTGTCT	149
TRINITY_DN14731_c0_g1_i1	ct21139	p5	(ATTTT)3	297	312	GCACTGCATAATGAATCTTTT	TTGCTTCATGGTAAAGACCTA	147
TRINITY_DN14731_c0_g1_i2	ct32512	p2	(AG)7	2661	2675	GGTTATGTAAAGGAGGAAGGA	ATCTTATTTCCCCATGTGTCT	149
TRINITY_DN14731_c0_g1_i2	ct32512	p3	(TTG)6	1663	1681	TTGTTGATTCCCATATTCAGA	GAAATGCTCTCAGTGATGTGT	161
TRINITY_DN14731_c0_g1_i2	ct32512	p4	(AGGA)3	2686	2698	GGTTATGTAAAGGAGGAAGGA	ATCTTATTTCCCCATGTGTCT	149
TRINITY_DN14731_c0_g1_i2	ct32512	p5	(ATTTT)3	297	312	GCACTGCATAATGAATCTTTT	TTGCTTCATGGTAAAGACCTA	147
TRINITY_DN14731_c0_g1_i3	ct25599	p2	(AG)7	2044	2058	GGTTATGTAAAGGAGGAAGGA	ATCTTATTTCCCCATGTGTCT	149
TRINITY_DN14731_c0_g1_i3	ct25599	p3	(TTG)6	1503	1521	TTGTTGATTCCCATATTCAGA	GAAATGCTCTCAGTGATGTGT	161
TRINITY_DN14731_c0_g1_i3	ct25599	p4	(AGGA)3	2069	2081	GGTTATGTAAAGGAGGAAGGA	ATCTTATTTCCCCATGTGTCT	149
TRINITY_DN14731_c0_g1_i3	ct25599	p5	(ATTTT)3	297	312	GCACTGCATAATGAATCTTTT	TTGCTTCATGGTAAAGACCTA	147
TRINITY_DN14731_c0_g1_i4	ct29271	p2	(AG)7	2501	2515	GGTTATGTAAAGGAGGAAGGA	ATCTTATTTCCCCATGTGTCT	149
TRINITY_DN14731_c0_g1_i4	ct29271	p3	(TTG)6	1503	1521	TTGTTGATTCCCATATTCAGA	GAAATGCTCTCAGTGATGTGT	161
TRINITY_DN14731_c0_g1_i4	ct29271	p4	(AGGA)3	2526	2538	GGTTATGTAAAGGAGGAAGGA	ATCTTATTTCCCCATGTGTCT	149
TRINITY_DN14731_c0_g1_i4	ct29271	p5	(ATTTT)3	297	312	GCACTGCATAATGAATCTTTT	TTGCTTCATGGTAAAGACCTA	147
TRINITY_DN14731_c0_g1_i5	ct29659	p2	(AG)7	2204	2218	GGTTATGTAAAGGAGGAAGGA	ATCTTATTTCCCCATGTGTCT	149
TRINITY_DN14731_c0_g1_i5	ct29659	p3	(TTG)6	1663	1681	TTGTTGATTCCCATATTCAGA	GAAATGCTCTCAGTGATGTGT	161
TRINITY_DN14731_c0_g1_i5	ct29659	p4	(AGGA)3	2229	2241	GGTTATGTAAAGGAGGAAGGA	ATCTTATTTCCCCATGTGTCT	149
TRINITY_DN14731_c0_g1_i5	ct29659	p5	(ATTTT)3	297	312	GCACTGCATAATGAATCTTTT	TTGCTTCATGGTAAAGACCTA	147
TRINITY_DN14731_c0_g1_i6	ct17991	p2	(AG)7	1765	1779	GGTTATGTAAAGGAGGAAGGA	ATCTTATTTCCCCATGTGTCT	149
TRINITY_DN14731_c0_g1_i6	ct17991	p3	(TTG)6	1224	1242	TTGTTGATTCCCATATTCAGA	GAAATGCTCTCAGTGATGTGT	161
TRINITY_DN14731_c0_g1_i6	ct17991	p4	(AGGA)3	1790	1802	GGTTATGTAAAGGAGGAAGGA	ATCTTATTTCCCCATGTGTCT	149
TRINITY_DN14731_c0_g1_i6	ct17991	p5	(ATTTT)3	297	312	GCACTGCATAATGAATCTTTT	TTGCTTCATGGTAAAGACCTA	147
TRINITY_DN14725_c1_g1_i1	ct16692	p3	(CAA)4	1554	1566	ATCTCAATCTTCCGATTTCAA	CTCTGCAAAATGCAAATCTTA	154
TRINITY_DN14780_c0_g2_i1	ct17657	p4	(TCAC)4	107	123	AAAAATCCTACGACAAGGAAC	GGTATAAACCTACCACCGATT	145
TRINITY_DN14718_c0_g2_i1	ct05667	p6	(AAGGAA)3	527	545	CAAAAAGGAAAATCTACGTCA	AAACCTTATCTTTTCCAGTCG	154
TRINITY_DN14718_c0_g2_i5	ct05668	p6	(AAGGAA)3	527	545	CAAAAAGGAAAATCTACGTCA	AAACCTTATCTTTTCCAGTCG	154
TRINITY_DN14718_c0_g2_i6	ct05669	p6	(AAGGAA)3	535	553	CAAAAAGGAAAATCTACGTCA	AAACCTTATCTTTTCCAGTCG	154
TRINITY_DN14783_c1_g3_i1	ct04601	p4	(TCTG)3	847	859	GAAGCCAGAGCAGAAGTATCT	CTACACAGGCAATGTCAATTT	151
TRINITY_DN14714_c0_g1_i1	ct06244	p3	(GAA)6	1864	1882	ATGTGGATTGTGGATGATAGA	CTCACACAAAATGAATGAATCT	127
TRINITY_DN20166_c0_g2_i8	ct13445	p3	(TAT)4	255	267	TGAAATCAACACACAGAGTGA	TAATCGCCAGACTCAGTTTTA	154
TRINITY_DN14740_c1_g1_i1	ct29048	p6	(TCAAAA)3	136	154	CATCAATCAATAAAGCCTCAC	CGCTCATCGTTCTCTCTCTAT	144
TRINITY_DN14740_c2_g1_i1	ct33457	p6	(CTACTT)3	145	163	TGGCTTTACTTGTATTTCTGC	TTCTTCTTCTTTGTGTCTTCG	156
TRINITY_DN14770_c0_g3_i1	ct32723	p3	(TCA)4	565	577	TCTGTCTGCTCTACAAAATCC	AAAGTGAGGATGATGACAAGA	157
TRINITY_DN14770_c0_g3_i1	ct32723	p4	(TCAT)3	1305	1317	TAAAGATGGTGGCTTTTATCA	CCTTATTTTTCTGTGGACATTT	139
TRINITY_DN14772_c0_g1_i3	ct18856	p3	(TGG)4	1029	1041	TTTCTGATTGAGACTGAGACC	ACAAGAAGATGAGTAGCAACG	132
TRINITY_DN14772_c0_g1_i3	ct18856	p6	(GGCATG)3	1039	1057	TTTCTGATTGAGACTGAGACC	ACAAGAAGATGAGTAGCAACG	132
TRINITY_DN14772_c0_g1_i3	ct18856	p6	(TGGGCT)3	1055	1073	TTTCTGATTGAGACTGAGACC	ACAAGAAGATGAGTAGCAACG	132
TRINITY_DN14738_c0_g1_i1	ct00144	p3	(CTT)5	56	71	TGCTTCTATATCCCAAAACAA	AAGCAACGTAGAGCTTCTTCT	158
TRINITY_DN14738_c0_g1_i1	ct00144	p5	(CTTTT)3	1756	1771	CAATGACAACTTTAGACCCTTT	CCCATCTGTAAATACACGAAA	187
TRINITY_DN14703_c0_g1_i6	ct07434	p4	(TTTC)3	959	971	AGCATGTATCTTCTCATGCTC	AAAAGAAAGAGGAAGAACGAA	152
TRINITY_DN14786_c0_g1_i1	ct28619	p2	(TG)8	1446	1462	ATGGATTGGTTGTTTGTTTT	AACGTCAGATCAGATCCATAA	147
TRINITY_DN14786_c0_g1_i2	ct27668	p2	(TG)8	1247	1263	ATGGATTGGTTGTTTGTTTT	AACGTCAGATCAGATCCATAA	147
TRINITY_DN14786_c1_g1_i1	ct33370	p3	(GGA)5	191	206	GACACTTTTGTGGAGCTTCTT	CCATATATTGATCAACCCAAC	196
TRINITY_DN14786_c1_g1_i1	ct33370	p4	(AAGA)4	436	452	TGGAGAATCACATCAACTAGC	CCCTTCTTCTTCTCTCTTGTC	113
TRINITY_DN14786_c1_g1_i2	ct33791	p3	(GGA)5	191	206	GACACTTTTGTGGAGCTTCTT	CTTTTTATGTTATTGCAGCAG	181
TRINITY_DN14786_c2_g1_i1	ct34343	p3	(ATC)5	267	282	CGTTGCATCATCAAATGAG	TCCTCCTCCTAAATTAGCACT	158
TRINITY_DN14786_c2_g1_i1	ct34343	p3	(GTA)5	285	300	CGTTGCATCATCAAATGAG	TCCTCCTCCTAAATTAGCACT	158
TRINITY_DN14786_c2_g1_i1	ct34343	p3	(AGG)5	394	409	AACTATGGGTTCAACTATGGAG	AAATTGATGAGTTTGTGATGC	147
TRINITY_DN14786_c2_g1_i1	ct34343	p3	(CTC)4	576	588	AGGTACAACATGCCTATGCTA	ATTAATCCCCAAGAAGTGTCT	161
TRINITY_DN14786_c2_g1_i1	ct34343	p3	(ATC)4	604	616	AGGTACAACATGCCTATGCTA	ATTAATCCCCAAGAAGTGTCT	161
TRINITY_DN14786_c2_g1_i1	ct34343	p3	(GCT)6	746	764	TAACGTTCAACAACTTGGTTT	TGGAATTAGAAGTTGCAAAAG	155
TRINITY_DN14711_c0_g1_i2	ct29340	p3	(AAG)4	709	721	AAAAGGAGAATCAGAGTGAAAA	AAGGCTCTTCTTCTTCATCAT	154
TRINITY_DN20101_c0_g2_i2	ct30270	p3	(CAG)6	32	50	GAGAAAGAGATGAAACCGATG	TCCAGATCTTCATCTGTCAAG	137
TRINITY_DN20101_c0_g2_i2	ct30270	p3	(CTC)6	273	291	GAATTGTGCTATTCCATGTCT	ATACTTGAGCCTGGCTTTAAC	147
TRINITY_DN20101_c0_g2_i2	ct30270	p3	(ATT)7	598	619	GGAGCCATACATTTTGTTATTT	CAACTAAGGCTCTGGAAGAAT	150
TRINITY_DN14727_c0_g1_i1	ct21068	p3	(ACC)5	439	454	ATGGTTTGTCTTTCACTTTCC	ACTGTAGATTGGCTGGTATGA	151
TRINITY_DN14792_c0_g1_i1	ct03184	p5	(TTTTA)4	260	280	AAACACACTGCATAGTTTGAGA	TGGATACTTCCAGAATGACTC	151
TRINITY_DN14793_c0_g1_i3	ct06645	p4	(CTTC)3	707	719	TTTCTATGATGCTGACATTGA	GGAATTTCACATGAAGATGAG	159
TRINITY_DN14709_c0_g1_i3	ct20805	p3	(ATC)4	631	643	TATTTTGATCATCTCCTTGCT	CTGAAGTACCAGCTAGCACAC	138
TRINITY_DN14709_c0_g1_i4	ct15395	p3	(ATC)4	631	643	TATTTTGATCATCTCCTTGCT	CTGAAGTACCAGCTAGCACAC	138
TRINITY_DN14735_c0_g1_i1	ct04602	p3	(GAG)4	436	448	GTTCACCATTCTGATGTGTCT	CTTTATATCAACAGCTTGTCCA	162
TRINITY_DN14735_c0_g1_i2	ct04603	p3	(GAG)4	436	448	GTTCACCATTCTGATGTGTCT	CTTTATATCAACAGCTTGTCCA	162
TRINITY_DN14775_c0_g1_i1	ct19320	p3	(ACC)4	786	798	CGAAGATGTTCACACTTCAAT	TAGGAGGATTTCCTAGAGGTG	201
TRINITY_DN14729_c0_g1_i2	ct00145	p3	(ATA)5	643	658	CACCATAGTTGTTTGTGGTTT	CAAACACATTATTCCCTTGAG	149
TRINITY_DN14729_c0_g1_i2	ct00145	p3	(CAC)4	1141	1153	ACTTCTTTTTCAGCAGTTCCT	TCAAACTAGCTTTCTCAGGTG	142
TRINITY_DN14720_c0_g1_i2	ct23436	p2	(TC)7	1102	1116	AGTTGAAGGCATCTGGTACTT	TTCAGTGGGTAGAGAAATTCA	147
TRINITY_DN14720_c0_g1_i3	ct23140	p2	(TC)7	994	1008	AGTTGAAGGCATCTGGTACTT	TTCAGTGGGTAGAGAAATTCA	147
TRINITY_DN20101_c0_g2_i4	ct29749	p3	(CAG)6	32	50	GAGAAAGAGATGAAACCGATG	TCCAGATCTTCATCTGTCAAG	137
TRINITY_DN20101_c0_g2_i4	ct29749	p3	(CTC)6	273	291	GAATTGTGCTATTCCATGTCT	ATACTTGAGCCTGGCTTTAAC	147
TRINITY_DN14732_c0_g1_i1	ct00146	p6	(TATTCA)3	1275	1293	TCTCACAACTTGAAGACCATT	ACACATTTCAGGGAGAAACTT	141
TRINITY_DN14732_c0_g3_i1	ct16065	p2	(TC)6	1672	1684	TGCCAATATAGTAGAGCCTCA	ATGAGTTTCCTCTGTGAAACA	149
TRINITY_DN14732_c0_g3_i1	ct16065	p3	(GGT)4	1521	1533	GATAAGGTCAAAAGGAAAAGC	CACCTCCATTTAATTCCTCTC	173
TRINITY_DN14732_c0_g3_i1	ct16065	p6	(TATTCA)3	188	206	CAGTTTCTCCCTCTCTCTCTC	CATCATGGTGTTTGATTTGAT	135
TRINITY_DN14744_c0_g2_i1	ct18774	p3	(GCT)4	369	381	ATAACACTGTCCCAAGAACAA	TCTGGTTTAGTTGAAGGGTTT	144
TRINITY_DN14744_c0_g3_i1	ct25724	p3	(CTG)4	156	168	TGAGAAATGAAACAAACCTTG	AAGATTGTGATTCTTGCTTTG	149
TRINITY_DN14744_c0_g3_i1	ct25724	p4	(AAAC)3	52	64	GCACAATCAACATTTTCATAC	GTTTTCTTGGCACAATGTTAT	142
TRINITY_DN14744_c0_g3_i3	ct25712	p3	(CTG)4	328	340	ATAACATTGTGCCAAGAAAAC	TAGTTCTGGTTTTGTTGAAGG	148
TRINITY_DN20101_c1_g1_i1	ct03077	p4	(TAAT)3	902	914	CCTGCTACTCACTTCACTTTG	GAAAGTAATTGCCACATCATC	172
TRINITY_DN14794_c0_g1_i1	ct31370	p3	(ATA)5	2424	2439	AGAGTTTGAGAAAATGGGAAT	GCAAAAACAAATCTTCGAACT	137
TRINITY_DN14794_c0_g1_i1	ct31370	p5	(AGAGA)3	2393	2408	AGAGTTTGAGAAAATGGGAAT	GCAAAAACAAATCTTCGAACT	137
TRINITY_DN14794_c1_g2_i1	ct19593	p3	(TCA)4	2112	2124	TCTCGAATTTCAGTCTTCTCA	CTGATAATTTGGATGGACAGA	154
TRINITY_DN14794_c1_g2_i2	ct17000	p3	(TCA)4	2009	2021	TCTCGAATTTCAGTCTTCTCA	CTGATAATTTGGATGGACAGA	154
TRINITY_DN14799_c0_g1_i1	ct07437	p4	(CTCC)3	70	82	TCAAATTTCCGAAAAAGAAG	CTGAATGTTGGTGGTTAAGAG	149
TRINITY_DN14791_c0_g1_i2	ct25488	p2	(CT)6	240	252	AGACACCGAAAATTACTCACA	CTTTCCTCTGCTTTCTTTTCT	152
TRINITY_DN14791_c0_g1_i2	ct25488	p6	(TCTGCA)3	122	140	AAAAAGGTTGAGAAGGAAAGA	GGCTACTTTTTGGTGTGAGTA	149
TRINITY_DN14791_c0_g1_i3	ct32862	p2	(CT)6	240	252	AGACACCGAAAATTACTCACA	CTTTCCTCTGCTTTCTTTTCT	152
TRINITY_DN14791_c0_g1_i3	ct32862	p6	(TCTGCA)3	122	140	AAAAAGGTTGAGAAGGAAAGA	GGCTACTTTTTGGTGTGAGTA	149
TRINITY_DN14748_c0_g1_i1	ct09575	p6	(TGGGAT)4	276	300	CGAAATCAGAAGGAAGAAGAT	GGCATATATGTCACACTCCTT	141
TRINITY_DN14759_c0_g1_i3	ct01738	p2	(AG)7	39	53	GCTTGGTGGAAGAAATAGAG	TAATGCAGTATCACCTTCGAT	136
TRINITY_DN14704_c0_g2_i3	ct28560	p3	(TCA)4	2094	2106	TTTTTGTCCATACTTTCTCCA	CAATGTGATTGCAAAAACTG	177
TRINITY_DN14768_c0_g1_i1	ct10664	p4	(GGAG)3	2884	2896	GAACGAAGTAGATTCGGTTTC	CAACCGTTAAAAATCTCAGTG	128
TRINITY_DN14701_c0_g2_i1	ct03185	p3	(ATT)6	2101	2119	GCCAACTTCTCTGTAATCTCA	ATTATATTATGGCGGCTTCA	154
TRINITY_DN14743_c0_g2_i1	ct17795	p2	(TC)6	366	378	AACTCACAAAGCAAACACAAT	GTCAAAGAAAAGACGTCCAG	149
TRINITY_DN14743_c2_g1_i1	ct38410	p5	(ATTAC)3	38	53	GACAAACTCAAATCTGAGGTAAA	AAATTCTAGGTGTAGGGGCTA	150
TRINITY_DN14755_c0_g1_i2	ct17982	p5	(ATTTC)3	2205	2220	AATTCCTATTTCAAGCACTCC	TGGGATAATAGCTTCTGATTG	153
TRINITY_DN14749_c0_g2_i1	ct16437	p3	(CCG)4	264	276	AGAAACTATCCCTGAGTGGAG	CTGGAGTAGGTGAGACGAAG	157
TRINITY_DN14749_c0_g2_i1	ct16437	p4	(AGGA)3	1080	1092	AAAACTCTGCAGCTAACTCG	CAACCAACAATTCTGAAACAT	169
TRINITY_DN14756_c0_g1_i1	ct34324	p3	(AAG)6	595	613	TATTGAGAGCAATGTCACTCC	CCAAGCATAGTCTTCAAAATC	166
TRINITY_DN14756_c0_g2_i1	ct24196	p3	(AAG)6	793	811	TATTGAGAGCAATGTCACTCC	CCAAGCATAGTCTTCAAAATC	166
TRINITY_DN14756_c0_g2_i1	ct24196	p4	(CCTC)3	48	60	GATCCCCCTCCTCCTCTG	AGAGAACGAGTGCTTCTGACT	171
TRINITY_DN14763_c0_g1_i3	ct07439	p4	(AAAG)4	363	379	TCTTCAACATTAGAACCAACAA	TTGCAGAAATGTAAATCACCT	138
TRINITY_DN14763_c0_g1_i3	ct07439	p4	(TATT)5	2315	2335	GTGGTGAATGATTTGATTGAT	CCTTTTCTTCATCCTCCTCT	159
TRINITY_DN14763_c0_g1_i3	ct07439	p4	(TTTA)3	2352	2364	GTGGTGAATGATTTGATTGAT	CCTTTTCTTCATCCTCCTCT	159
TRINITY_DN20101_c1_g1_i6	ct03080	p4	(TAAT)3	902	914	CCTGCTACTCACTTCACTTTG	GAAAGTAATTGCCACATCATC	172
TRINITY_DN14722_c0_g1_i1	ct03186	p3	(AAG)5	148	163	GCAATTAACAACTCTGAGGAA	CCTGAAGTGCTATTGTTCATT	159
TRINITY_DN14722_c0_g1_i1	ct03186	p3	(AAT)4	1189	1201	TTGGGAATTGAGTTTACTCCT	TATTGTCACAAATTGAACGTG	157
TRINITY_DN14722_c0_g1_i2	ct03187	p3	(AAG)5	148	163	GCAATTAACAACTCTGAGGAA	CCTGAAGTGCTATTGTTCATT	159
TRINITY_DN14722_c0_g1_i2	ct03187	p3	(AAT)4	1144	1156	TTGGGAATTGAGTTTACTCCT	TATTGTCACAAATTGAACGTG	157
TRINITY_DN14762_c0_g1_i7	ct17717	p3	(CGA)4	307	319	CTTCTACCCTTCTCTCATCGT	CTTCTTGTTGTCAAGCTCTTC	148
TRINITY_DN17738_c0_g1_i1	ct14590	p3	(AGG)4	1577	1589	GGGAGAGGAAAGAGTATGAGA	TAAGTGCTTGTCCACCTACAT	145
TRINITY_DN17738_c0_g1_i4	ct17504	p3	(AGG)4	2019	2031	GGGAGAGGAAAGAGTATGAGA	TAAGTGCTTGTCCACCTACAT	145
TRINITY_DN17717_c0_g3_i1	ct07440	p2	(CT)8	3453	3469	ATGGGGAAGAAATAATGAAAG	GGAGAGAGACACATCAATCAA	147
TRINITY_DN17777_c0_g1_i1	ct06246	p6	(TAATAG)3	2235	2253	AGATCTCACACATTTCACCAA	TTAATTCCACTCACTGCTTTC	154
TRINITY_DN17746_c0_g1_i1	ct07441	p2	(TC)6	44	56	AGAGAGGCCACGATGCTT	GGGAAGAAGGAGTTAGAGAGA	156
TRINITY_DN17746_c0_g1_i2	ct07442	p2	(TC)6	44	56	AGAGAGGCCACGATGCTT	GGGAAGAAGGAGTTAGAGAGA	156
TRINITY_DN17746_c0_g1_i3	ct07443	p2	(TC)6	44	56	AGAGAGGCCACGATGCTT	GGGAAGAAGGAGTTAGAGAGA	156
TRINITY_DN17746_c0_g1_i4	ct07444	p2	(TC)6	44	56	AGAGAGGCCACGATGCTT	GGGAAGAAGGAGTTAGAGAGA	156
TRINITY_DN17746_c0_g1_i7	ct07445	p2	(TC)6	44	56	AGAGAGGCCACGATGCTT	GGGAAGAAGGAGTTAGAGAGA	156
TRINITY_DN17745_c0_g1_i1	ct04607	p3	(TTC)5	514	529	TTCGAGAGTAGTTGCAATGTT	GAGACTAGAGCATGGAAATCA	153
TRINITY_DN17745_c0_g1_i1	ct04607	p3	(GAA)7	2458	2479	AGTTGGGCTATTGATATGGTC	ATCTGTAACCCTGAATTCCAC	142
TRINITY_DN17745_c0_g1_i1	ct04607	p3	(TGA)5	2677	2692	GATGGAAGTAGCAGTGAAGAA	TTCGAACACATTGCTATTAGTC	156
TRINITY_DN17745_c0_g1_i1	ct04607	p6	(CACAAA)3	3461	3479	AAGTCCTTCAGATGCTCTCTC	GGAGGTTGTAAAGAAATGGTT	159
TRINITY_DN15020_c0_g2_i1	ct32029	p3	(TAT)5	588	603	CTGCTTTGCATCACTTAAATC	AGGAAGATGAGGATGGAGTAG	167
TRINITY_DN15020_c0_g2_i1	ct32029	p3	(TCT)5	665	680	ATACAAATCACTCACCACCAC	TTAAGTTGAATTTGGGTGAAG	158
TRINITY_DN17723_c0_g2_i1	ct11621	p3	(TCT)4	183	195	TATCAATTATCATGCCCCATA	CTCTCCATCTCTTATGGGTTT	134
TRINITY_DN17735_c0_g1_i5	ct27740	p3	(CAC)6	1818	1836	TCCACGAACAATAACTCGATA	GATACAACTTTGATGGCTGTC	155
TRINITY_DN17735_c0_g1_i5	ct27740	p6	(CGTGAC)3	351	369	GAGAACTACCTGCATTTCAGA	TCTAGATCAGCATCACCAATC	126
TRINITY_DN17735_c0_g1_i9	ct22797	p3	(CAC)6	808	826	TCCACGAACAATAACTCGATA	GATACAACTTTGATGGCTGTC	155
TRINITY_DN17735_c0_g1_i9	ct22797	p6	(CGTGAC)3	351	369	GAGAACTACCTGCATTTCAGA	TCTAGATCAGCATCACCAATC	126
TRINITY_DN17735_c0_g1_i20	ct27761	p3	(CAC)6	1818	1836	TCCACGAACAATAACTCGATA	GATACAACTTTGATGGCTGTC	155
TRINITY_DN17735_c0_g1_i20	ct27761	p6	(CGTGAC)3	351	369	GAGAACTACCTGCATTTCAGA	TCTAGATCAGCATCACCAATC	126
TRINITY_DN17776_c0_g1_i1	ct32864	p4	(AATT)3	31	43	CCACAAGTTACCAAAATTTCA	CATTCTCTTGGGTTGTTGTT	136
TRINITY_DN17776_c0_g2_i1	ct18743	p3	(GAA)4	1706	1718	GAAGAAGAAGACGACAAGGTT	CTTCTTCCTTGTGTAGGTTCC	137
TRINITY_DN17776_c0_g2_i1	ct18743	p3	(GAA)4	1815	1827	GAAGAAGAAGACGACAAGGTT	ACTAGCAGCCTACCAGGACT	162
TRINITY_DN17776_c0_g2_i1	ct18743	p4	(AATT)3	31	43	CCACAAGTTACCAAAATTTCA	CATTCTCTTGGGTTGTTGTT	136
TRINITY_DN17776_c0_g2_i7	ct01739	p3	(GAA)4	1480	1492	GAAGAAGAAGACGACAAGGTT	CTTCTTCCTTGTGTAGGTTCC	137
TRINITY_DN17776_c0_g2_i7	ct01739	p3	(GAA)4	1589	1601	GAAGAAGAAGACGACAAGGTT	ACTAGCAGCCTACCAGGACT	162
TRINITY_DN17776_c0_g2_i7	ct01739	p4	(AATT)3	31	43	CCACAAGTTACCAAAATTTCA	CATTCTCTTGGGTTGTTGTT	136
TRINITY_DN17776_c0_g2_i9	ct15932	p3	(GAA)4	884	896	GAAGAAGAAGACGACAAGGTT	CTTCTTCCTTGTGTAGGTTCC	137
TRINITY_DN17776_c0_g2_i9	ct15932	p3	(GAA)4	993	1005	GAAGAAGAAGACGACAAGGTT	ACTAGCAGCCTACCAGGACT	162
TRINITY_DN17721_c0_g1_i3	ct29066	p3	(TTA)5	685	700	ACTCCTGCATGTGATATATGG	TCTCCATGCTTTATTGAATCT	149
TRINITY_DN17744_c0_g1_i1	ct05673	p3	(GTA)7	408	429	TGGAGAAGATCCATAATTTGA	TTTGGATGCAAAGTCTCTCTA	147
TRINITY_DN17766_c0_g1_i3	ct19962	p4	(TTCT)3	2014	2026	AAATGGGCAACCTAAAGTATT	TGTTGAGTTTCCTGCTAATTT	154
TRINITY_DN17780_c0_g1_i2	ct26690	p3	(GGA)4	181	193	GCGCTGTTAACAATATCTCAT	CCTAACCTCTTCCCACTACAT	150
TRINITY_DN17701_c0_g1_i1	ct19911	p4	(AATT)3	600	612	GCTCCAGTTTGCTGAATAATA	TGTGGTTTTTAATCTCTTGGA	144
TRINITY_DN17701_c0_g1_i2	ct16417	p2	(GA)6	2341	2353	GGACGTTAAGGAAAGAGAGTG	GAAATGCACTTACTCCTGTCA	149
TRINITY_DN17701_c0_g1_i2	ct16417	p3	(TCG)5	2240	2255	GAGATGGTGATTGTCGTCAC	GTCAAGCCTTCTCTCTCTCTC	156
TRINITY_DN17701_c0_g1_i2	ct16417	p4	(AATT)3	600	612	GCTCCAGTTTGCTGAATAATA	TGTGGTTTTTAATCTCTTGGA	144
TRINITY_DN17716_c0_g1_i1	ct25566	p4	(AATC)3	176	188	CCGACTGAGACTAGAAAAGAA	GTTTGACACAAATTCAGAGGA	162
TRINITY_DN17716_c0_g1_i3	ct30518	p2	(TA)6	1202	1214	CACACCTCTGTACCTGTTTGT	TTTTGCATCACATATATCCTTC	153
TRINITY_DN17716_c0_g1_i3	ct30518	p4	(AATC)3	176	188	CCGACTGAGACTAGAAAAGAA	GTTTGACACAAATTCAGAGGA	162
TRINITY_DN17716_c0_g1_i4	ct23202	p4	(AATC)3	176	188	CCGACTGAGACTAGAAAAGAA	GTTTGACACAAATTCAGAGGA	162
TRINITY_DN17706_c0_g2_i1	ct38421	p6	(ATTTTC)3	473	491	TCTGTTGCATAATTCTGATCC	TAAGCAGATAACATCCTCAGC	132
TRINITY_DN17785_c0_g1_i1	ct31270	p3	(AGA)4	23	35	GTAGAAGTGCTTTGCAACTGA	CCTGTAAGACCCTGTTTACG	167
TRINITY_DN17785_c0_g1_i5	ct34570	p3	(AGA)4	23	35	GTAGAAGTGCTTTGCAACTGA	CAATTGAAGAAGATGCATAAGA	161
TRINITY_DN17785_c0_g1_i5	ct34570	p3	(TTC)5	127	142	TGCAACTGAGAGAAGAAGAAG	CTCAATTGAAGAAGATGCATAA	151
TRINITY_DN17785_c0_g1_i7	ct36628	p3	(AGA)4	23	35	GTAGAAGTGCTTTGCAACTGA	CAATTGAAGAAGATGCATAAGA	161
TRINITY_DN17785_c0_g1_i7	ct36628	p3	(TTC)5	127	142	TGCAACTGAGAGAAGAAGAAG	CTCAATTGAAGAAGATGCATAA	151
TRINITY_DN17785_c0_g1_i9	ct34571	p3	(AGA)4	23	35	GTAGAAGTGCTTTGCAACTGA	CAATTGAAGAAGATGCATAAGA	161
TRINITY_DN17785_c0_g1_i9	ct34571	p3	(TTC)5	127	142	TGCAACTGAGAGAAGAAGAAG	CTCAATTGAAGAAGATGCATAA	151
TRINITY_DN17715_c0_g1_i1	ct35246	p3	(CGG)5	619	634	GGTGGCTATAACCGCAAC	ACATTAATTCCTCCAGTTTCC	156
TRINITY_DN17715_c0_g2_i1	ct31176	p2	(AT)8	1199	1215	GCCCTATTTTCCTATTGTTCA	CGGTGAGTTTTTAAGTTGTAT	167
TRINITY_DN17715_c0_g2_i1	ct31176	p3	(GGT)4	444	456	GTGAGCAGTCGATGAGAGAT	CTGTATCCTCCACCACCTC	154
TRINITY_DN17715_c0_g2_i1	ct31176	p6	(TCTGGT)3	772	790	AGCTGGAGGAACTAGGATTAG	AACGAGAACCACACAAGAAC	157
TRINITY_DN17715_c0_g1_i2	ct30623	p3	(CGG)5	475	490	GGTGGCTATAACCGCAAC	ACATTAATTCCTCCAGTTTCC	156
TRINITY_DN17715_c0_g2_i2	ct35562	p2	(AT)8	1473	1489	GCCCTATTTTCCTATTGTTCA	CGGTGAGTTTTTAAGTTGTAT	167
TRINITY_DN17715_c0_g2_i2	ct35562	p3	(GGT)4	718	730	GTGAGCAGTCGATGAGAGAT	CTGTATCCTCCACCACCTC	154
TRINITY_DN17715_c0_g2_i2	ct35562	p6	(TCTGGT)3	1046	1064	AGCTGGAGGAACTAGGATTAG	AACGAGAACCACACAAGAAC	157
TRINITY_DN17715_c0_g1_i3	ct35274	p3	(CGG)5	492	507	GGTGGCTATAACCGCAAC	ACATTAATTCCTCCAGTTTCC	156
TRINITY_DN17715_c0_g2_i3	ct32731	p2	(AT)8	1355	1371	GCCCTATTTTCCTATTGTTCA	CGGTGAGTTTTTAAGTTGTAT	167
TRINITY_DN17715_c0_g2_i3	ct32731	p3	(GGT)4	600	612	GTGAGCAGTCGATGAGAGAT	CTGTATCCTCCACCACCTC	154
TRINITY_DN17715_c0_g2_i3	ct32731	p6	(TCTGGT)3	928	946	AGCTGGAGGAACTAGGATTAG	AACGAGAACCACACAAGAAC	157
TRINITY_DN17764_c0_g1_i1	ct14177	p3	(TTC)4	393	405	GTTTCTAGGGTTTCCGTCTT	TAATCAGAACCGATAATCCAA	150
TRINITY_DN17764_c0_g1_i1	ct14177	p3	(TAG)4	1456	1468	GCAGGACTGAATGAACTAATG	GAGTAAGCAGCAGATCTGAAC	152
TRINITY_DN17764_c0_g1_i1	ct14177	p4	(CCAC)3	28	40	CAAAGCAGATGACTCATGG	GTTACGGTCTTACCCTTACCT	152
TRINITY_DN17764_c0_g1_i1	ct14177	p4	(GTTT)3	487	499	AGAGCCTTTCTTCTTCTTCTG	GCCTTCAATCTAACAATACGA	145
TRINITY_DN17764_c0_g1_i2	ct14178	p3	(TAG)4	500	512	CAGGACTGAATGAACTAATGG	GAGTAAGCAGCAGATCTGAAC	151
TRINITY_DN17764_c0_g1_i2	ct14178	p4	(CCAC)3	28	40	CAAAGCAGATGACTCATGG	GTTACGGTCTTACCCTTACCT	152
TRINITY_DN17764_c0_g1_i3	ct14179	p3	(TTC)4	393	405	GTTTCTAGGGTTTCCGTCTT	TAATCAGAACCGATAATCCAA	150
TRINITY_DN17764_c0_g1_i3	ct14179	p3	(TAG)4	1456	1468	GCAGGACTGAATGAACTAATG	GAGTAAGCAGCAGATCTGAAC	152
TRINITY_DN17764_c0_g1_i3	ct14179	p4	(CCAC)3	28	40	CAAAGCAGATGACTCATGG	GTTACGGTCTTACCCTTACCT	152
TRINITY_DN17764_c0_g1_i3	ct14179	p4	(GTTT)3	487	499	AGAGCCTTTCTTCTTCTTCTG	GCCTTCAATCTAACAATACGA	145
TRINITY_DN17764_c0_g1_i4	ct14180	p3	(TAG)4	500	512	CAGGACTGAATGAACTAATGG	GAGTAAGCAGCAGATCTGAAC	151
TRINITY_DN17764_c0_g1_i4	ct14180	p4	(CCAC)3	28	40	CAAAGCAGATGACTCATGG	GTTACGGTCTTACCCTTACCT	152
TRINITY_DN17710_c0_g1_i2	ct26239	p4	(CTAG)3	931	943	TTCTTCACAAGAAAGCACTTC	CCTCATCCAGATACATTCTCA	140
TRINITY_DN17710_c0_g1_i4	ct26178	p4	(CTAG)3	834	846	TTCTTCACAAGAAAGCACTTC	CCTCATCCAGATACATTCTCA	140
TRINITY_DN20130_c0_g1_i1	ct28777	p5	(ATTCA)4	526	546	GAGATTCTCCCAAATTCCTAA	TCAAGAGAAGAAGCAAAGATG	164
TRINITY_DN17775_c0_g2_i1	ct11211	p3	(GCC)5	352	367	GACGCTACCTACATAACCACA	ATTTGTTGAATTGTTCACTGG	150
TRINITY_DN17775_c0_g2_i1	ct11211	p6	(AGAGAA)3	74	92	CGTTACACAACTTTGAAACATT	GACAAACCAGAAGCTACAAAA	153
TRINITY_DN17757_c0_g1_i1	ct10402	p2	(TC)12	175	199	GGCTAAGCATAAAACAAACAA	GAGAATGGTTAAAGGGTTTTG	157
TRINITY_DN17757_c0_g1_i1	ct10402	p3	(GTT)4	1485	1497	TATGGAGCAAAGAAGCTAAGA	AAAAATAAAACTCCTCACACC	151
TRINITY_DN17757_c0_g1_i1	ct10402	p4	(AAAC)3	101	113	GAGAAAGAGAAGAGGGATGAG	GAGCTGAAAGAAAATGATGAA	148
TRINITY_DN17757_c0_g1_i1	ct10402	p6	(GCAGAT)4	59	83	GAGAAAGAGAAGAGGGATGAG	GAGCTGAAAGAAAATGATGAA	148
TRINITY_DN17757_c0_g1_i3	ct14723	p2	(TC)12	175	199	GGCTAAGCATAAAACAAACAA	GAGAATGGTTAAAGGGTTTTG	157
TRINITY_DN17757_c0_g1_i3	ct14723	p4	(AAAC)3	101	113	GAGAAAGAGAAGAGGGATGAG	GAGCTGAAAGAAAATGATGAA	148
TRINITY_DN17757_c0_g1_i3	ct14723	p5	(TTTTC)3	1523	1538	AAATTTCTTCCTCTTTGGAGA	GTGCTCTATGTAAATCCCTCA	150
TRINITY_DN17757_c0_g1_i3	ct14723	p6	(GCAGAT)4	59	83	GAGAAAGAGAAGAGGGATGAG	GAGCTGAAAGAAAATGATGAA	148
TRINITY_DN17778_c0_g2_i2	ct03191	p4	(TTAA)3	168	180	CCCTTTCTCTTCTAAGGTCAA	GAATGTGAACCGTTGATTCTA	157
TRINITY_DN17778_c0_g2_i2	ct03191	p4	(AATT)3	184	196	CCCTTTCTCTTCTAAGGTCAA	GAATGTGAACCGTTGATTCTA	157
TRINITY_DN17778_c0_g2_i2	ct03191	p5	(AATTA)3	174	189	CCCTTTCTCTTCTAAGGTCAA	GAATGTGAACCGTTGATTCTA	157
TRINITY_DN17713_c1_g2_i1	ct11044	p4	(GGAA)3	706	718	CCTAGAGGAACACCTGGTTAT	ACTTGTGCGACTGACATTATT	156
TRINITY_DN20130_c0_g2_i6	ct00026	p5	(ATTCA)4	2312	2332	GAGATTCTCCCAAATTCCTAA	TCAAGAGAAGAAGCAAAGATG	164
TRINITY_DN15020_c0_g3_i1	ct35101	p3	(GAT)4	566	578	AATTATCCACTTGACAACACG	GAAGAAGAGGAAGAGGATGTG	145
TRINITY_DN15020_c0_g3_i1	ct35101	p4	(GCAA)3	335	347	TTCGCTAATTAAGACTGCTTG	ATGTAGCAGGTCCATCAAAC	146
TRINITY_DN15020_c0_g3_i1	ct35101	p4	(TGAG)3	827	839	AAGGAAGAAGAAGATTGAGAGTT	CCCTAGCTACTTGTCCTTCTC	146
TRINITY_DN15020_c0_g3_i1	ct35101	p5	(ATATT)3	845	860	AAGGAAGAAGAAGATTGAGAGTT	CCCTAGCTACTTGTCCTTCTC	146
TRINITY_DN17724_c0_g2_i1	ct16985	p2	(TC)6	99	111	GCGTCCTCTATCTCTCTTTCT	AAGAAATGGGGTTGAAGATT	150
TRINITY_DN17724_c0_g2_i1	ct16985	p2	(CT)6	111	123	TCTCTCCTCCATCTCTCTCTC	GAAATTGACGACGATGAGTAG	161
TRINITY_DN17724_c0_g2_i1	ct16985	p4	(GAGC)3	153	165	TCTCTCCTCCATCTCTCTCTC	GAAATTGACGACGATGAGTAG	161
TRINITY_DN20130_c0_g2_i7	ct00027	p5	(ATTCA)4	1988	2008	GAGATTCTCCCAAATTCCTAA	TCAAGAGAAGAAGCAAAGATG	164
TRINITY_DN17761_c0_g1_i2	ct27337	p4	(TTAT)3	325	337	CCATTCCACTACCTATTCACA	TGAAAAATCAATGTTCTCTGC	150
TRINITY_DN17761_c0_g1_i7	ct24124	p4	(TTAT)3	325	337	CCATTCCACTACCTATTCACA	TGAAAAATCAATGTTCTCTGC	150
TRINITY_DN17761_c0_g1_i8	ct27279	p5	(AATTT)4	109	129	AATTTATCCAGTTCCAATTCC	CTGATATTCCTTCTGTTGTGG	147
TRINITY_DN17761_c0_g1_i9	ct31562	p4	(TTAT)3	325	337	CCATTCCACTACCTATTCACA	TGAAAAATCAATGTTCTCTGC	150
TRINITY_DN20130_c0_g2_i9	ct00028	p5	(ATTCA)4	2406	2426	GAGATTCTCCCAAATTCCTAA	TCAAGAGAAGAAGCAAAGATG	164
TRINITY_DN17747_c0_g1_i3	ct15967	p4	(GAAA)5	3077	3097	CATTATGTTATGGGAAAACGA	GTTTTACTCCATTCCAGTGC	150
TRINITY_DN17747_c0_g1_i5	ct23299	p4	(GAAA)5	3637	3657	CATTATGTTATGGGAAAACGA	GTTTTACTCCATTCCAGTGC	150
TRINITY_DN17747_c0_g1_i8	ct04610	p4	(GAAA)5	3533	3553	CATTATGTTATGGGAAAACGA	GTTTTACTCCATTCCAGTGC	150
TRINITY_DN17769_c0_g1_i1	ct07451	p3	(CGG)5	1283	1298	GGAACTGTGGATTGAAGAGA	TTATTACGATGAAGCACCAAT	152
TRINITY_DN17769_c0_g1_i2	ct07452	p3	(CGG)5	1172	1187	GGAACTGTGGATTGAAGAGA	TTATTACGATGAAGCACCAAT	152
TRINITY_DN20152_c0_g1_i3	ct15808	p4	(CTTG)3	173	185	GCAAGAGACTGGAAAATGTTA	ATGGCTGTGGTATTCTGTCTA	144
TRINITY_DN17769_c1_g1_i1	ct33417	p3	(ATT)4	1214	1226	GGCCGGTTTAATAAAAATAAC	ACACCTCAAAATAATCAGCAA	150
TRINITY_DN17719_c0_g2_i1	ct29398	p3	(CTC)4	53	65	ACCCTATGATCTAATCCTTCC	ATTCCTAGTAGAATGGGTTGG	151
TRINITY_DN17751_c0_g1_i1	ct03197	p3	(AAG)4	908	920	AGGAAGGTGAAGAAGATGAAG	TTTCCCTGTCTGTTAAGTTCA	163
TRINITY_DN17751_c0_g1_i3	ct03198	p3	(AAG)4	908	920	AGGAAGGTGAAGAAGATGAAG	TTTCCCTGTCTGTTAAGTTCA	163
TRINITY_DN17751_c0_g1_i5	ct03199	p3	(AAG)4	908	920	AGGAAGGTGAAGAAGATGAAG	TTTCCCTGTCTGTTAAGTTCA	163
TRINITY_DN17762_c0_g1_i3	ct23161	p3	(TCA)4	688	700	TTAACTTTTTCGTTCCAACTG	TGTAGGTCATCGCAAGTAAAT	157
TRINITY_DN20152_c0_g1_i5	ct03081	p3	(ATG)4	179	191	TTATTTCCCCCTTTACTTGTT	TCCTACATGTTTCTTTTTCTCA	156
TRINITY_DN17786_c0_g1_i1	ct34675	p6	(CAAAAT)3	961	979	TCTGTCTTGTTTTTCTTTGCT	TTGATAGATTGGTATGCCTGT	142
TRINITY_DN17786_c0_g1_i2	ct34565	p6	(CAAAAT)3	589	607	TCTGTCTTGTTTTTCTTTGCT	TTGATAGATTGGTATGCCTGT	142
TRINITY_DN17786_c0_g1_i4	ct34621	p6	(CAAAAT)3	772	790	TCTGTCTTGTTTTTCTTTGCT	TTGATAGATTGGTATGCCTGT	142
TRINITY_DN17786_c0_g1_i6	ct27635	p6	(CAAAAT)3	1130	1148	TCTGTCTTGTTTTTCTTTGCT	TTGATAGATTGGTATGCCTGT	142
TRINITY_DN17763_c0_g4_i1	ct25636	p6	(CATATT)3	717	735	CAAAAGAGAATTGTCACATCC	TCTGTATCCAAAAACAACAGC	152
TRINITY_DN17763_c0_g4_i2	ct25429	p6	(CATATT)3	717	735	CAAAAGAGAATTGTCACATCC	TCTGTATCCAAAAACAACAGC	152
TRINITY_DN20152_c0_g1_i6	ct03082	p4	(CTTG)3	173	185	GCAAGAGACTGGAAAATGTTA	ATGGCTGTGGTATTCTGTCTA	144
TRINITY_DN20152_c0_g1_i8	ct03083	p3	(ATG)4	179	191	TTATTTCCCCCTTTACTTGTT	TCCTACATGTTTCTTTTTCTCA	156
TRINITY_DN17792_c0_g1_i2	ct18056	p2	(TC)20	126	166	ACAATCGTTACCGTTTCAGTA	ATTATTAGCCTGAGCCTCACT	150
TRINITY_DN17792_c0_g1_i2	ct18056	p3	(GTG)4	1348	1360	TGAGTCTTTGAACCTTTTGTC	GCAAGTAATCACAAATCAATCA	154
TRINITY_DN17792_c0_g1_i4	ct15421	p2	(TC)20	126	166	ACAATCGTTACCGTTTCAGTA	ATTATTAGCCTGAGCCTCACT	150
TRINITY_DN17792_c0_g1_i4	ct15421	p3	(GTG)4	1245	1257	TGAGTCTTTGAACCTTTTGTC	GCAAGTAATCACAAATCAATCA	154
TRINITY_DN17792_c0_g1_i6	ct27439	p3	(GTG)4	1103	1115	TGAGTCTTTGAACCTTTTGTC	GCAAGTAATCACAAATCAATCA	154
TRINITY_DN17739_c1_g2_i1	ct04612	p4	(CTTC)3	31	43	TGGGTATTCGTGACACTCC	GCTTTCTCCTCTCTGGTAGAC	100
TRINITY_DN17787_c0_g1_i1	ct33308	p4	(CTTC)3	115	127	TTTTCTCTTCTTCTCCGATCT	GGAAGTTGAAGCCTATGAAAT	149
TRINITY_DN17787_c0_g1_i1	ct33308	p5	(TCATA)3	45	60	TTTCAATTTCTTCTCTTTCTCC	ATGAAGAGCGATTGAGGAA	152
TRINITY_DN17787_c0_g2_i2	ct20679	p3	(TGT)4	364	376	GAAAAGTGGTGGTGGAGTTAT	TGTGATAAGGGATTGAAAAGA	162
TRINITY_DN17787_c0_g2_i2	ct20679	p3	(ACA)5	864	879	TAGTTTCGATCTTGATCGTGT	CACTGGAATTCCCAATTTT	148
TRINITY_DN17787_c1_g2_i1	ct04613	p3	(TGA)4	3402	3414	TGAAAATGGGTTTCTAGTTGA	AACCTTTGCATCATCATACTG	151
TRINITY_DN17787_c1_g2_i1	ct04613	p4	(GAAG)3	2084	2096	CCTTGGTCATAACCTACATCA	GCTTTGATCTTTCCTCTTCTC	152
TRINITY_DN17787_c1_g2_i2	ct04614	p3	(TGA)4	3402	3414	TGAAAATGGGTTTCTAGTTGA	AACCTTTGCATCATCATACTG	151
TRINITY_DN17787_c1_g2_i2	ct04614	p4	(GAAG)3	2084	2096	CCTTGGTCATAACCTACATCA	GCTTTGATCTTTCCTCTTCTC	152
TRINITY_DN17774_c0_g2_i1	ct38443	p5	(CTTCT)5	43	68	TCGATTCGATTGATTTGATT	GAGCTAAAGCAAGTGTGAAGA	145
TRINITY_DN17774_c0_g2_i1	ct38443	p5	(AGTTC)3	85	100	GATTCAATTCACCCTTCTCTT	GCAAGTGTGAAGAAGAAGCTA	121
TRINITY_DN17743_c0_g1_i1	ct03201	p3	(AAG)7	189	210	ATAAAGCAAATTGCGTAACAC	TAGGTATCGACGGAACTACAC	147
TRINITY_DN17743_c0_g1_i1	ct03201	p4	(TTCT)3	52	64	GTTCCCCTCTCTTTAAATGC	AACAATGTGAACAGCGATTAT	155
TRINITY_DN17712_c0_g1_i1	ct12730	p3	(AGG)4	1679	1691	GTAGTTATGACCAGCGGAGAT	ACCACCACACTTGCTAAAGTA	125
TRINITY_DN17796_c0_g1_i2	ct20402	p4	(AAAT)3	131	143	AAGTAAACCAGGCACTACCAT	ACTGAGCGTGATTTTTGTCTA	150
TRINITY_DN17796_c0_g1_i6	ct15815	p4	(AAAT)3	131	143	AAGTAAACCAGGCACTACCAT	ACTGAGCGTGATTTTTGTCTA	150
TRINITY_DN17796_c0_g1_i12	ct19264	p4	(AAAT)3	131	143	AAGTAAACCAGGCACTACCAT	ACTGAGCGTGATTTTTGTCTA	150
TRINITY_DN17796_c0_g1_i14	ct11833	p4	(AAAT)3	131	143	AAGTAAACCAGGCACTACCAT	ACTGAGCGTGATTTTTGTCTA	150
TRINITY_DN15020_c0_g3_i2	ct31274	p3	(GAT)4	652	664	AATTATCCACTTGACAACACG	GAAGAAGAGGAAGAGGATGTG	145
TRINITY_DN15020_c0_g3_i2	ct31274	p4	(TGAG)3	913	925	AAGGAAGAAGAAGATTGAGAGTT	CCCTAGCTACTTGTCCTTCTC	146
TRINITY_DN15020_c0_g3_i2	ct31274	p5	(ATATT)3	931	946	AAGGAAGAAGAAGATTGAGAGTT	CCCTAGCTACTTGTCCTTCTC	146
TRINITY_DN17760_c0_g1_i1	ct16110	p3	(CCT)8	159	183	TCCCCACTTCACTACACTCTA	GAGAATGATGCATTGTTTTGT	155
[truncated: 23,033 more rows]
